# Supplementary material for: Single-cell transcriptomics reveals cellular heterogeneity and molecular stratification of cervical cancer
Source: Commun Biol. 2022 Nov 10;5:1208. doi: 10.1038/s42003-022-04142-w (PMC9649750; doi:10.1038/s42003-022-04142-w)
Supplement: Supplementary file 3 — Supplementary Data 1 [file 42003_2022_4142_MOESM3_ESM.xlsx]

## Sheet: Supplementary Data 1
# Supplementary Data 1. Overall CNA levels in each epithelial cell.
barcode_inuse	Barcode	Epithelial subclusters	CNA_level
N1_AAACCCATCTACACAG	AAACCCATCTACACAG-3	C6	31
N1_AAAGGATCACGCTTAA	AAAGGATCACGCTTAA-3	6	34
N1_AAAGGATCACTCCTTG	AAAGGATCACTCCTTG-3	6	31
N1_AAAGGGCCAGAGGACT	AAAGGGCCAGAGGACT-3	6	34
N1_AAAGTGAGTCTTCTAT	AAAGTGAGTCTTCTAT-3	6	35
N1_AAGACAATCTGCCCTA	AAGACAATCTGCCCTA-3	6	36
N1_AAGCGTTTCGTGTGAT	AAGCGTTTCGTGTGAT-3	6	32
N1_AAGTACCCAAATCAAG	AAGTACCCAAATCAAG-3	6	34
N1_AAGTCGTAGACCGTTT	AAGTCGTAGACCGTTT-3	6	31
N1_AATGGCTGTCTCCTGT	AATGGCTGTCTCCTGT-3	6	34
N1_AATTCCTCAATTTCGG	AATTCCTCAATTTCGG-3	6	35
N1_ACAAAGAAGTTCCAGT	ACAAAGAAGTTCCAGT-3	6	31
N1_ACAGCCGAGTCCCAGC	ACAGCCGAGTCCCAGC-3	6	32
N1_ACCAACAGTCTGTAGT	ACCAACAGTCTGTAGT-3	6	33
N1_ACCAACAGTGGTCTGC	ACCAACAGTGGTCTGC-3	6	27
N1_ACCCTCAAGTAAGCAT	ACCCTCAAGTAAGCAT-3	6	27
N1_ACGTAACGTTACGCCG	ACGTAACGTTACGCCG-3	6	24
N1_ACGTACATCAAGCCCG	ACGTACATCAAGCCCG-3	6	25
N1_ACGTTCCAGTGCTCGC	ACGTTCCAGTGCTCGC-3	6	37
N1_ACTACGAAGCAACCAG	ACTACGAAGCAACCAG-3	6	31
N1_ACTCCCAAGGTTTGAA	ACTCCCAAGGTTTGAA-3	6	37
N1_ACTCCCACACGGTCTG	ACTCCCACACGGTCTG-3	6	29
N1_ACTGTGATCACCCATC	ACTGTGATCACCCATC-3	6	32
N1_ACTGTGATCGACGCTG	ACTGTGATCGACGCTG-3	6	33
N1_AGAAATGGTGTGTGTT	AGAAATGGTGTGTGTT-3	6	33
N1_AGAACAAAGAAACTCA	AGAACAAAGAAACTCA-3	6	33
N1_AGAACAAGTAACAAGT	AGAACAAGTAACAAGT-3	6	23
N1_AGAAGTACAAATCGTC	AGAAGTACAAATCGTC-3	6	29
N1_AGACACTCAATTCTCT	AGACACTCAATTCTCT-3	6	34
N1_AGACCATTCTATTTCG	AGACCATTCTATTTCG-3	6	25
N1_AGATAGACAACATACC	AGATAGACAACATACC-3	6	30
N1_AGCCAATAGTCGGCCT	AGCCAATAGTCGGCCT-3	6	33
N1_AGCCAATTCGGCTGTG	AGCCAATTCGGCTGTG-3	6	32
N1_AGCGTCGGTAACTGCT	AGCGTCGGTAACTGCT-3	6	37
N1_AGGAAATTCTAAGAAG	AGGAAATTCTAAGAAG-3	6	24
N1_AGGACGAAGTCATAGA	AGGACGAAGTCATAGA-3	6	31
N1_AGGATAAGTACAGGTG	AGGATAAGTACAGGTG-3	6	29
N1_AGGCATTGTTTCTATC	AGGCATTGTTTCTATC-3	6	23
N1_AGGCCACAGCTCGGCT	AGGCCACAGCTCGGCT-3	6	31
N1_AGGGTGAAGAGGATGA	AGGGTGAAGAGGATGA-3	6	33
N1_AGGTAGGCAAGCAGGT	AGGTAGGCAAGCAGGT-3	6	35
N1_AGGTAGGTCCATTCAT	AGGTAGGTCCATTCAT-3	6	30
N1_AGTACCAAGTGAGGCT	AGTACCAAGTGAGGCT-3	6	30
N1_AGTAGCTCACGAAAGC	AGTAGCTCACGAAAGC-3	6	27
N1_AGTCAACGTCGCATGC	AGTCAACGTCGCATGC-3	6	34
N1_ATAGGCTGTGTCTCCT	ATAGGCTGTGTCTCCT-3	6	34
N1_ATCACAGTCTTCACAT	ATCACAGTCTTCACAT-3	6	33
N1_ATCCATTTCGGAGTAG	ATCCATTTCGGAGTAG-3	6	35
N1_ATCGATGCACGGTGTC	ATCGATGCACGGTGTC-3	6	37
N1_ATCGATGTCGTTCTAT	ATCGATGTCGTTCTAT-3	6	33
N1_ATCGGATTCGGCCCAA	ATCGGATTCGGCCCAA-3	6	28
N1_ATCGTCCTCACCTCGT	ATCGTCCTCACCTCGT-3	6	31
N1_ATGAGTCCAATGCTCA	ATGAGTCCAATGCTCA-3	6	27
N1_ATGGAGGCAGTAGGAC	ATGGAGGCAGTAGGAC-3	6	31
N1_ATGGAGGGTACCGTGC	ATGGAGGGTACCGTGC-3	6	33
N1_ATGTCCCAGATCGACG	ATGTCCCAGATCGACG-3	6	28
N1_ATTCTACGTACGATTC	ATTCTACGTACGATTC-3	6	40
N1_ATTGGGTCAATTTCGG	ATTGGGTCAATTTCGG-3	6	30
N1_CAACAGTGTACCACGC	CAACAGTGTACCACGC-3	6	35
N1_CAAGACTAGCATTGAA	CAAGACTAGCATTGAA-3	6	26
N1_CAAGCTAGTGTGCCTG	CAAGCTAGTGTGCCTG-3	6	30
N1_CAAGGGAAGCGTTACT	CAAGGGAAGCGTTACT-3	6	35
N1_CACAGATAGGTGGGTT	CACAGATAGGTGGGTT-3	6	40
N1_CACTGAAAGCGCACAA	CACTGAAAGCGCACAA-3	6	27
N1_CACTGGGAGAAATCCA	CACTGGGAGAAATCCA-3	6	30
N1_CAGATTGAGATCGACG	CAGATTGAGATCGACG-3	6	34
N1_CAGCACGGTTACTCAG	CAGCACGGTTACTCAG-3	6	30
N1_CAGGCCACACTGATTG	CAGGCCACACTGATTG-3	6	30
N1_CATAAGCAGCCACCGT	CATAAGCAGCCACCGT-3	6	27
N1_CATCCGTCAATTCGTG	CATCCGTCAATTCGTG-3	6	26
N1_CATCGTCAGCCTATTG	CATCGTCAGCCTATTG-3	6	33
N1_CATGCAACATATAGCC	CATGCAACATATAGCC-3	6	27
N1_CCACCATTCCATACAG	CCACCATTCCATACAG-3	6	24
N1_CCGATCTTCTCGACGG	CCGATCTTCTCGACGG-3	6	32
N1_CCGCAAGGTCTAATCG	CCGCAAGGTCTAATCG-3	6	35
N1_CCGTGAGAGCACCAGA	CCGTGAGAGCACCAGA-3	6	26
N1_CCTCAACTCTCATAGG	CCTCAACTCTCATAGG-3	6	24
N1_CCTCTAGTCGATTGGT	CCTCTAGTCGATTGGT-3	6	32
N1_CGAGTTATCTGTCGTC	CGAGTTATCTGTCGTC-3	6	26
N1_CGCAGGTCAACCCGCA	CGCAGGTCAACCCGCA-3	6	40
N1_CGGACACCATGTAACC	CGGACACCATGTAACC-3	6	30
N1_CGTCCATCAGCGAGTA	CGTCCATCAGCGAGTA-3	6	29
N1_CTACATTAGACGACTG	CTACATTAGACGACTG-3	6	25
N1_CTCAGGGCATCCTAAG	CTCAGGGCATCCTAAG-3	6	33
N1_CTCATTAGTCGGCCTA	CTCATTAGTCGGCCTA-3	6	32
N1_CTCCAACCATGGCCCA	CTCCAACCATGGCCCA-3	6	37
N1_CTCCAACGTCGATTAC	CTCCAACGTCGATTAC-3	6	33
N1_CTCCATGGTACGTACT	CTCCATGGTACGTACT-3	6	22
N1_CTCTCGAGTAATACCC	CTCTCGAGTAATACCC-3	6	22
N1_CTGAATGTCCAAGAGG	CTGAATGTCCAAGAGG-3	6	31
N1_CTGAGCGCAATTGCTG	CTGAGCGCAATTGCTG-3	6	26
N1_CTGCATCAGTTGCTCA	CTGCATCAGTTGCTCA-3	6	26
N1_CTGTACCAGCGATGCA	CTGTACCAGCGATGCA-3	6	30
N1_CTTACCGCAGCAGGAT	CTTACCGCAGCAGGAT-3	6	29
N1_GAAATGATCAAAGCCT	GAAATGATCAAAGCCT-3	6	38
N1_GAAATGATCCCTTGTG	GAAATGATCCCTTGTG-3	6	26
N1_GAAGCGAAGGAGTATT	GAAGCGAAGGAGTATT-3	6	28
N1_GAAGGGTAGTCATGCT	GAAGGGTAGTCATGCT-3	6	35
N1_GAAGTAAAGCGATTCT	GAAGTAAAGCGATTCT-3	6	31
N1_GAATAGAAGACCTTTG	GAATAGAAGACCTTTG-3	6	31
N1_GAATCACCATTGTACG	GAATCACCATTGTACG-3	6	29
N1_GACCAATAGACGAGCT	GACCAATAGACGAGCT-3	6	32
N1_GACCCAGCAAGAGGTC	GACCCAGCAAGAGGTC-3	6	28
N1_GACCCTTCATCTCAAG	GACCCTTCATCTCAAG-3	6	27
N1_GACCCTTGTGATACCT	GACCCTTGTGATACCT-3	6	28
N1_GACCTTCTCGGCCCAA	GACCTTCTCGGCCCAA-3	6	24
N1_GACGCTGTCAAGCTGT	GACGCTGTCAAGCTGT-3	6	29
N1_GACTCTCCATATGCGT	GACTCTCCATATGCGT-3	6	29
N1_GACTGATCACGACAAG	GACTGATCACGACAAG-3	6	30
N1_GAGACCCAGTCGGCAA	GAGACCCAGTCGGCAA-3	6	26
N1_GAGGGATGTAGTTCCA	GAGGGATGTAGTTCCA-3	6	33
N1_GAGTCTACACCCTATC	GAGTCTACACCCTATC-3	6	31
N1_GAGTGTTTCATCTATC	GAGTGTTTCATCTATC-3	6	27
N1_GAGTTGTAGTTCGCAT	GAGTTGTAGTTCGCAT-3	6	28
N1_GAGTTTGGTTATAGCC	GAGTTTGGTTATAGCC-3	6	32
N1_GATAGCTTCTTGGGCG	GATAGCTTCTTGGGCG-3	6	32
N1_GATTTCTGTTCTCCCA	GATTTCTGTTCTCCCA-3	6	26
N1_GCAACATCAGTCTCTC	GCAACATCAGTCTCTC-3	6	32
N1_GCACATATCTAGAACC	GCACATATCTAGAACC-3	6	32
N1_GCACGGTTCTAGTGTG	GCACGGTTCTAGTGTG-3	6	38
N1_GCCAACGTCCATCAGA	GCCAACGTCCATCAGA-3	6	33
N1_GCCATTCAGGCGTCCT	GCCATTCAGGCGTCCT-3	6	30
N1_GCCCAGAAGTCACTGT	GCCCAGAAGTCACTGT-3	6	31
N1_GCCCAGAGTATGCGGA	GCCCAGAGTATGCGGA-3	6	22
N1_GCCTGTTCATCGCTAA	GCCTGTTCATCGCTAA-3	6	31
N1_GCGTTTCAGTGAGCCA	GCGTTTCAGTGAGCCA-3	6	36
N1_GCTTTCGAGCTTTCTT	GCTTTCGAGCTTTCTT-3	6	28
N1_GGAACCCAGAGTGGCT	GGAACCCAGAGTGGCT-3	6	32
N1_GGAAGTGGTGAGGCAT	GGAAGTGGTGAGGCAT-3	6	29
N1_GGCACGTCATGGAACG	GGCACGTCATGGAACG-3	6	27
N1_GGCACGTGTCACTTCC	GGCACGTGTCACTTCC-3	6	30
N1_GGCAGTCTCTGAGCAT	GGCAGTCTCTGAGCAT-3	6	27
N1_GGGACCTCATGGGATG	GGGACCTCATGGGATG-3	6	31
N1_GGGACTCTCGAGAGCA	GGGACTCTCGAGAGCA-3	6	26
N1_GGGATCCCAATCAGCT	GGGATCCCAATCAGCT-3	6	24
N1_GGGATCCTCCTACTGC	GGGATCCTCCTACTGC-3	6	26
N1_GGGCCATAGGTACAAT	GGGCCATAGGTACAAT-3	6	36
N1_GGGCCATTCTACCTTA	GGGCCATTCTACCTTA-3	6	28
N1_GGGCTACTCTGCGGCA	GGGCTACTCTGCGGCA-3	6	30
N1_GGGCTCAGTTCAACGT	GGGCTCAGTTCAACGT-3	6	28
N1_GGGTTATCAAGGCGTA	GGGTTATCAAGGCGTA-3	6	28
N1_GGTGAAGAGCACACAG	GGTGAAGAGCACACAG-3	6	35
N1_GGTGGCTAGAGCATAT	GGTGGCTAGAGCATAT-3	6	29
N1_GGTGGCTGTTGTTGCA	GGTGGCTGTTGTTGCA-3	6	28
N1_GTAGATCGTACTGTTG	GTAGATCGTACTGTTG-3	6	35
N1_GTAGCTAAGTATGATG	GTAGCTAAGTATGATG-3	6	35
N1_GTATTGGGTTACCTGA	GTATTGGGTTACCTGA-3	6	46
N1_GTCGCGAGTACCCAGC	GTCGCGAGTACCCAGC-3	6	24
N1_GTCTCACAGGAGGTTC	GTCTCACAGGAGGTTC-3	6	24
N1_GTCTGTCAGCACCAGA	GTCTGTCAGCACCAGA-3	6	25
N1_GTGAGCCTCCGAACGC	GTGAGCCTCCGAACGC-3	6	40
N1_GTGCAGCCAATCGTCA	GTGCAGCCAATCGTCA-3	6	31
N1_GTGCTGGGTATTTCTC	GTGCTGGGTATTTCTC-3	6	27
N1_GTGCTGGGTCCAGAAG	GTGCTGGGTCCAGAAG-3	6	33
N1_GTGCTGGGTTCTGACA	GTGCTGGGTTCTGACA-3	6	32
N1_GTGTCCTCAAACCATC	GTGTCCTCAAACCATC-3	6	36
N1_GTTAGACGTTGGATCT	GTTAGACGTTGGATCT-3	6	34
N1_GTTCGCTCAGAGATTA	GTTCGCTCAGAGATTA-3	6	32
N1_TAAGCGTTCAGTGATC	TAAGCGTTCAGTGATC-3	6	32
N1_TAATTCCGTGTTGAGG	TAATTCCGTGTTGAGG-3	6	30
N1_TACACCCAGCGATGAC	TACACCCAGCGATGAC-3	6	44
N1_TACCCACAGGGAGATA	TACCCACAGGGAGATA-3	6	27
N1_TACCCGTCAGCTACTA	TACCCGTCAGCTACTA-3	6	27
N1_TACCGAAAGGGCAACT	TACCGAAAGGGCAACT-3	6	26
N1_TACGGGCCACCACTGG	TACGGGCCACCACTGG-3	6	31
N1_TACGGGCTCATTTGGG	TACGGGCTCATTTGGG-3	6	30
N1_TACGGTAGTTGAGTCT	TACGGTAGTTGAGTCT-3	6	39
N1_TACTTGTAGCTTTGTG	TACTTGTAGCTTTGTG-3	6	30
N1_TAGAGTCTCGCTTTAT	TAGAGTCTCGCTTTAT-3	6	32
N1_TCACTATAGTTTGTCG	TCACTATAGTTTGTCG-3	6	31
N1_TCACTATGTAGTTAGA	TCACTATGTAGTTAGA-3	6	33
N1_TCAGTGAAGTTTCGGT	TCAGTGAAGTTTCGGT-3	6	32
N1_TCATATCCACGCGGTT	TCATATCCACGCGGTT-3	6	28
N1_TCATGCCCATTGTGCA	TCATGCCCATTGTGCA-3	6	32
N1_TCCCACACATATCTCT	TCCCACACATATCTCT-3	6	31
N1_TCCCAGTAGACGGATC	TCCCAGTAGACGGATC-3	6	33
N1_TCCCATGTCAAGCCAT	TCCCATGTCAAGCCAT-3	6	36
N1_TCCGATCCAAGAGTGC	TCCGATCCAAGAGTGC-3	6	24
N1_TCCTTCTCACCGCTAG	TCCTTCTCACCGCTAG-3	6	26
N1_TCGACGGCAGCTGCCA	TCGACGGCAGCTGCCA-3	6	25
N1_TCGTCCACACACGTGC	TCGTCCACACACGTGC-3	6	33
N1_TGATGCAGTGATACAA	TGATGCAGTGATACAA-3	6	29
N1_TGCAGATAGCTGGCCT	TGCAGATAGCTGGCCT-3	6	31
N1_TGCGGGTAGCTTAAGA	TGCGGGTAGCTTAAGA-3	6	34
N1_TGGAGGAAGACATGCG	TGGAGGAAGACATGCG-3	6	35
N1_TGGGATTGTCGCGTTG	TGGGATTGTCGCGTTG-3	6	36
N1_TGGTTAGAGCCACCGT	TGGTTAGAGCCACCGT-3	6	29
N1_TGTAAGCTCTCGTGAA	TGTAAGCTCTCGTGAA-3	6	30
N1_TGTCCACCATGTTCGA	TGTCCACCATGTTCGA-3	6	25
N1_TGTGAGTTCCATCTGC	TGTGAGTTCCATCTGC-3	6	29
N1_TTACCATAGGCATGGT	TTACCATAGGCATGGT-3	6	31
N1_TTACGCCCAATGCAGG	TTACGCCCAATGCAGG-3	6	30
N1_TTAGGCACACACACTA	TTAGGCACACACACTA-3	6	31
N1_TTAGTCTCATCAACCA	TTAGTCTCATCAACCA-3	6	35
N1_TTAGTCTTCAAAGACA	TTAGTCTTCAAAGACA-3	6	29
N1_TTATTGCAGGTGCCAA	TTATTGCAGGTGCCAA-3	6	30
N1_TTCACCGCATCGAAGG	TTCACCGCATCGAAGG-3	6	29
N1_TTCCAATTCAAGGCTT	TTCCAATTCAAGGCTT-3	6	26
N1_TTCCACGTCGTCTACC	TTCCACGTCGTCTACC-3	6	33
N1_TTCCGGTGTACAATAG	TTCCGGTGTACAATAG-3	6	25
N1_TTCCTAAGTCTGCAAT	TTCCTAAGTCTGCAAT-3	6	31
N1_TTCGCTGAGACATCCT	TTCGCTGAGACATCCT-3	6	32
N1_TTCTTCCCAACCAACT	TTCTTCCCAACCAACT-3	6	24
N1_TTGCATTCAACAACAA	TTGCATTCAACAACAA-3	6	32
N1_TTGGTTTAGCTACAAA	TTGGTTTAGCTACAAA-3	6	25
N1_TTGTGTTTCGAAGTGG	TTGTGTTTCGAAGTGG-3	6	27
N1_TTGTTCACATCTATCT	TTGTTCACATCTATCT-3	6	24
N1_TTTCACAGTACTCAAC	TTTCACAGTACTCAAC-3	6	36
N1_TTTCGATGTCCACACG	TTTCGATGTCCACACG-3	6	22
N1_TTTGACTAGACTCTTG	TTTGACTAGACTCTTG-3	6	26
N1_TTTGACTCAGGAGGAG	TTTGACTCAGGAGGAG-3	6	33
N1_TTTGTTGGTTTACACG	TTTGTTGGTTTACACG-3	6	26
N1_TTTGTTGGTTTCCAAG	TTTGTTGGTTTCCAAG-3	6	25
N2_AAACCCACACCACTGG	AAACCCACACCACTGG-4	6	32
N2_AAACGCTAGCTAATCC	AAACGCTAGCTAATCC-4	6	28
N2_AAAGAACAGAACCGCA	AAAGAACAGAACCGCA-4	6	28
N2_AAAGGGCAGGGAGTGG	AAAGGGCAGGGAGTGG-4	6	39
N2_AAAGGGCAGGTTGACG	AAAGGGCAGGTTGACG-4	6	37
N2_AAAGGTACACGGATCC	AAAGGTACACGGATCC-4	6	28
N2_AAAGTGAAGCTGGCCT	AAAGTGAAGCTGGCCT-4	6	26
N2_AAAGTGAAGGTTTGAA	AAAGTGAAGGTTTGAA-4	6	30
N2_AAAGTGACAATCCAGT	AAAGTGACAATCCAGT-4	6	23
N2_AAATGGAGTCTTCAAG	AAATGGAGTCTTCAAG-4	6	26
N2_AACAACCTCTGCCTCA	AACAACCTCTGCCTCA-4	6	24
N2_AACAGGGCAACCCGCA	AACAGGGCAACCCGCA-4	6	33
N2_AACCACAAGGGAGTGG	AACCACAAGGGAGTGG-4	6	31
N2_AACCTGAAGTAGATCA	AACCTGAAGTAGATCA-4	6	29
N2_AACCTGAGTGAGGAAA	AACCTGAGTGAGGAAA-4	6	38
N2_AACGAAAAGCTCACTA	AACGAAAAGCTCACTA-4	6	28
N2_AACGAAACAAGAAATC	AACGAAACAAGAAATC-4	6	27
N2_AAGACAAAGTTGGACG	AAGACAAAGTTGGACG-4	6	27
N2_AAGACTCAGGGCAACT	AAGACTCAGGGCAACT-4	6	23
N2_AAGACTCGTGATTCTG	AAGACTCGTGATTCTG-4	6	33
N2_AAGCATCAGAATCTAG	AAGCATCAGAATCTAG-4	6	28
N2_AAGCCATTCTCCAATT	AAGCCATTCTCCAATT-4	6	28
N2_AAGTCGTAGACAAGCC	AAGTCGTAGACAAGCC-4	6	22
N2_AAGTGAAAGGCATCGA	AAGTGAAAGGCATCGA-4	6	30
N2_AAGTGAATCTAGTACG	AAGTGAATCTAGTACG-4	6	38
N2_AATCGACCATGGATCT	AATCGACCATGGATCT-4	6	32
N2_AATGAAGGTAGTTACC	AATGAAGGTAGTTACC-4	6	28
N2_AATGAAGGTTCTGAGT	AATGAAGGTTCTGAGT-4	6	33
N2_AATGACCAGGTTTGAA	AATGACCAGGTTTGAA-4	6	26
N2_AATGCCAAGTAAGAGG	AATGCCAAGTAAGAGG-4	6	23
N2_AATTTCCTCACGATCA	AATTTCCTCACGATCA-4	6	26
N2_ACAACCAAGTCATCGT	ACAACCAAGTCATCGT-4	6	31
N2_ACAACCACAGGAGGTT	ACAACCACAGGAGGTT-4	6	24
N2_ACAACCATCACTTGGA	ACAACCATCACTTGGA-4	6	26
N2_ACACCAAGTGGCAGAT	ACACCAAGTGGCAGAT-4	6	41
N2_ACACCAATCCGATTAG	ACACCAATCCGATTAG-4	6	29
N2_ACACTGAAGCATAGGC	ACACTGAAGCATAGGC-4	6	25
N2_ACACTGATCATCGTAG	ACACTGATCATCGTAG-4	6	24
N2_ACAGCCGAGGAAAGAC	ACAGCCGAGGAAAGAC-4	6	36
N2_ACATCGAAGTAAACGT	ACATCGAAGTAAACGT-4	6	29
N2_ACATCGACAATGTCAC	ACATCGACAATGTCAC-4	6	29
N2_ACATCGATCAACGTGT	ACATCGATCAACGTGT-4	6	29
N2_ACATGCAGTTGTCTAG	ACATGCAGTTGTCTAG-4	6	27
N2_ACCAAACCACGACGTC	ACCAAACCACGACGTC-4	6	27
N2_ACCAAACTCCAAGAGG	ACCAAACTCCAAGAGG-4	6	32
N2_ACCAACACATAACAGA	ACCAACACATAACAGA-4	6	31
N2_ACCATTTAGCACCGTC	ACCATTTAGCACCGTC-4	6	29
N2_ACCATTTAGCGACTTT	ACCATTTAGCGACTTT-4	6	23
N2_ACCATTTAGGTAGACC	ACCATTTAGGTAGACC-4	6	26
N2_ACCCAAAAGTCATCCA	ACCCAAAAGTCATCCA-4	6	29
N2_ACCCTTGGTCTGTCAA	ACCCTTGGTCTGTCAA-4	6	29
N2_ACCGTTCTCGCCGAGT	ACCGTTCTCGCCGAGT-4	6	29
N2_ACCTACCCAATACCCA	ACCTACCCAATACCCA-4	6	26
N2_ACGATGTCAACACAAA	ACGATGTCAACACAAA-4	6	23
N2_ACGGGTCTCGGTGTTA	ACGGGTCTCGGTGTTA-4	6	28
N2_ACGGTCGCAAGATGTA	ACGGTCGCAAGATGTA-4	6	29
N2_ACGGTTAAGGCTCAAG	ACGGTTAAGGCTCAAG-4	6	28
N2_ACGTAACTCCTGGGAC	ACGTAACTCCTGGGAC-4	6	28
N2_ACGTTCCGTGCATACT	ACGTTCCGTGCATACT-4	6	29
N2_ACTATCTAGAAGATCT	ACTATCTAGAAGATCT-4	6	28
N2_ACTATCTAGGCACTAG	ACTATCTAGGCACTAG-4	6	26
N2_ACTATCTAGTAGACAT	ACTATCTAGTAGACAT-4	6	39
N2_ACTCTCGAGTCTGTAC	ACTCTCGAGTCTGTAC-4	6	26
N2_ACTCTCGTCGAGATAA	ACTCTCGTCGAGATAA-4	6	32
N2_ACTGATGCATCCTAAG	ACTGATGCATCCTAAG-4	6	24
N2_ACTTAGGCAGTAGTTC	ACTTAGGCAGTAGTTC-4	6	27
N2_ACTTCCGCACGACGTC	ACTTCCGCACGACGTC-4	6	25
N2_ACTTCCGTCCGTAGGC	ACTTCCGTCCGTAGGC-4	6	28
N2_ACTTCGCGTGACTAAA	ACTTCGCGTGACTAAA-4	6	32
N2_ACTTTCACACGACGTC	ACTTTCACACGACGTC-4	6	33
N2_ACTTTCAGTGCCGAAA	ACTTTCAGTGCCGAAA-4	6	25
N2_AGAAATGAGCTAGTTC	AGAAATGAGCTAGTTC-4	6	26
N2_AGAAGTAAGCCATTGT	AGAAGTAAGCCATTGT-4	6	24
N2_AGAAGTACAGCCGGTT	AGAAGTACAGCCGGTT-4	6	35
N2_AGACAAAGTGGTCTCG	AGACAAAGTGGTCTCG-4	6	28
N2_AGACAAATCACAAGGG	AGACAAATCACAAGGG-4	6	25
N2_AGACAGGCACAGCTGC	AGACAGGCACAGCTGC-4	6	30
N2_AGACAGGTCTGAACGT	AGACAGGTCTGAACGT-4	6	28
N2_AGACTCAGTTCTGACA	AGACTCAGTTCTGACA-4	6	26
N2_AGAGAGCCAAATACGA	AGAGAGCCAAATACGA-4	6	29
N2_AGAGAGCGTAGAGATT	AGAGAGCGTAGAGATT-4	6	30
N2_AGAGAGCGTCATCCCT	AGAGAGCGTCATCCCT-4	6	38
N2_AGAGCAGGTTCTCGCT	AGAGCAGGTTCTCGCT-4	6	32
N2_AGAGCCCCAACCACGC	AGAGCCCCAACCACGC-4	6	30
N2_AGAGCCCGTATGGGAC	AGAGCCCGTATGGGAC-4	6	20
N2_AGAGCCCTCAGCCCAG	AGAGCCCTCAGCCCAG-4	6	28
N2_AGATCCACAGGAGGTT	AGATCCACAGGAGGTT-4	6	31
N2_AGATCGTCAGTCACGC	AGATCGTCAGTCACGC-4	6	37
N2_AGATCGTTCCAGTGCG	AGATCGTTCCAGTGCG-4	6	31
N2_AGATGAACAAGCGAAC	AGATGAACAAGCGAAC-4	6	31
N2_AGATGAACATCTAACG	AGATGAACATCTAACG-4	6	28
N2_AGCCAATAGGGAGGTG	AGCCAATAGGGAGGTG-4	6	29
N2_AGCCAGCTCGAAGAAT	AGCCAGCTCGAAGAAT-4	6	29
N2_AGCGATTAGGCAGCTA	AGCGATTAGGCAGCTA-4	6	23
N2_AGCTACATCTAGAACC	AGCTACATCTAGAACC-4	6	24
N2_AGCTTCCGTATACCTG	AGCTTCCGTATACCTG-4	6	25
N2_AGGAAATGTAATCAGA	AGGAAATGTAATCAGA-4	6	35
N2_AGGAAATGTCGGCACT	AGGAAATGTCGGCACT-4	6	31
N2_AGGAATAAGATGCTAA	AGGAATAAGATGCTAA-4	6	25
N2_AGGAATAAGTATGATG	AGGAATAAGTATGATG-4	6	27
N2_AGGAATAGTGAAAGTT	AGGAATAGTGAAAGTT-4	6	30
N2_AGGATCTAGCGAGGAG	AGGATCTAGCGAGGAG-4	6	31
N2_AGGCCACAGATCGCCC	AGGCCACAGATCGCCC-4	6	27
N2_AGGCTGCCAGAGCGTA	AGGCTGCCAGAGCGTA-4	6	29
N2_AGGCTGCCAGCTCCTT	AGGCTGCCAGCTCCTT-4	6	27
N2_AGGCTGCGTTGGGATG	AGGCTGCGTTGGGATG-4	6	36
N2_AGGGAGTAGATGTTCC	AGGGAGTAGATGTTCC-4	6	33
N2_AGGGCCTGTACGTGTT	AGGGCCTGTACGTGTT-4	6	25
N2_AGGGTGACACGGATCC	AGGGTGACACGGATCC-4	6	29
N2_AGGGTTTAGAGCAGTC	AGGGTTTAGAGCAGTC-4	6	29
N2_AGGGTTTCACTTTATC	AGGGTTTCACTTTATC-4	6	24
N2_AGGGTTTGTAGCTCGC	AGGGTTTGTAGCTCGC-4	6	29
N2_AGGTCATCATACACCA	AGGTCATCATACACCA-4	6	29
N2_AGGTCTAAGGGAGAAT	AGGTCTAAGGGAGAAT-4	6	32
N2_AGGTCTACAATAAGGT	AGGTCTACAATAAGGT-4	6	29
N2_AGGTTACGTGCCGTTG	AGGTTACGTGCCGTTG-4	6	27
N2_AGTAACCTCCCTTCCC	AGTAACCTCCCTTCCC-4	6	29
N2_AGTACCAAGTAACCGG	AGTACCAAGTAACCGG-4	6	32
N2_AGTACCAGTCGTGGAA	AGTACCAGTCGTGGAA-4	6	29
N2_AGTACTGCACAGTCAT	AGTACTGCACAGTCAT-4	6	27
N2_AGTAGTCAGCAGTACG	AGTAGTCAGCAGTACG-4	6	28
N2_AGTCAACAGATGCCGA	AGTCAACAGATGCCGA-4	6	28
N2_AGTCATGCACCGGAAA	AGTCATGCACCGGAAA-4	6	30
N2_AGTCTCCCATGCCGCA	AGTCTCCCATGCCGCA-4	6	29
N2_AGTCTCCTCTGTTGGA	AGTCTCCTCTGTTGGA-4	6	28
N2_AGTGACTCATCTAACG	AGTGACTCATCTAACG-4	6	31
N2_AGTGACTGTCTATGAC	AGTGACTGTCTATGAC-4	6	31
N2_AGTTAGCGTACTCCCT	AGTTAGCGTACTCCCT-4	6	27
N2_AGTTCGACATGGGTCC	AGTTCGACATGGGTCC-4	6	23
N2_ATACCGACATGACTAC	ATACCGACATGACTAC-4	6	26
N2_ATACCTTGTCCCTGAG	ATACCTTGTCCCTGAG-4	6	26
N2_ATACCTTGTGGTCCGT	ATACCTTGTGGTCCGT-4	6	30
N2_ATACTTCGTACAGTCT	ATACTTCGTACAGTCT-4	6	24
N2_ATAGACCAGTCATACC	ATAGACCAGTCATACC-4	6	32
N2_ATAGAGAAGGTACAAT	ATAGAGAAGGTACAAT-4	6	29
N2_ATAGAGAAGTACAGCG	ATAGAGAAGTACAGCG-4	6	29
N2_ATAGGCTGTTCCTAAG	ATAGGCTGTTCCTAAG-4	6	30
N2_ATCACAGCACGGTGAA	ATCACAGCACGGTGAA-4	6	27
N2_ATCACAGCAGCAGTAG	ATCACAGCAGCAGTAG-4	6	32
N2_ATCACAGGTTGAGGAC	ATCACAGGTTGAGGAC-4	6	30
N2_ATCACTTGTATTGCCA	ATCACTTGTATTGCCA-4	6	31
N2_ATCACTTTCACCTGGG	ATCACTTTCACCTGGG-4	6	29
N2_ATCCCTGGTTAGGCTT	ATCCCTGGTTAGGCTT-4	6	26
N2_ATCCGTCGTACGATGG	ATCCGTCGTACGATGG-4	6	27
N2_ATCCGTCGTCTCCTGT	ATCCGTCGTCTCCTGT-4	6	29
N2_ATCCTATAGGCCCAAA	ATCCTATAGGCCCAAA-4	6	37
N2_ATCCTATAGGTCACAG	ATCCTATAGGTCACAG-4	6	29
N2_ATCCTATTCAGCTTCC	ATCCTATTCAGCTTCC-4	6	29
N2_ATCCTATTCCTGCTAC	ATCCTATTCCTGCTAC-4	6	35
N2_ATCGATGCACTGATTG	ATCGATGCACTGATTG-4	6	32
N2_ATCGATGGTAAGGCTG	ATCGATGGTAAGGCTG-4	6	24
N2_ATCGCCTAGCAAATCA	ATCGCCTAGCAAATCA-4	6	28
N2_ATCGGCGAGTAACAGT	ATCGGCGAGTAACAGT-4	6	27
N2_ATCGGCGTCATTGTTC	ATCGGCGTCATTGTTC-4	6	28
N2_ATCGTCCCAAGTGCTT	ATCGTCCCAAGTGCTT-4	6	28
N2_ATCGTGATCACGAACT	ATCGTGATCACGAACT-4	6	29
N2_ATCTCTAGTACTGGGA	ATCTCTAGTACTGGGA-4	6	28
N2_ATCTTCAAGCCAAGGT	ATCTTCAAGCCAAGGT-4	6	28
N2_ATCTTCACAAGTCCCG	ATCTTCACAAGTCCCG-4	6	29
N2_ATGACCAAGAGTTGCG	ATGACCAAGAGTTGCG-4	6	28
N2_ATGACCATCCTTGACC	ATGACCATCCTTGACC-4	6	32
N2_ATGATCGTCCTATTTG	ATGATCGTCCTATTTG-4	6	36
N2_ATGCATGCAGCGATTT	ATGCATGCAGCGATTT-4	6	30
N2_ATGCGATGTGAGACGT	ATGCGATGTGAGACGT-4	6	29
N2_ATGGAGGAGACCAAAT	ATGGAGGAGACCAAAT-4	6	34
N2_ATGGATCAGAACGTGC	ATGGATCAGAACGTGC-4	6	29
N2_ATGGGAGAGCTAATGA	ATGGGAGAGCTAATGA-4	6	29
N2_ATGGGTTCAACGTTAC	ATGGGTTCAACGTTAC-4	6	27
N2_ATGGGTTGTCGAATTC	ATGGGTTGTCGAATTC-4	6	25
N2_ATGTCCCCATAAGATG	ATGTCCCCATAAGATG-4	6	31
N2_ATGTCCCGTTCTCCAC	ATGTCCCGTTCTCCAC-4	6	30
N2_ATGTCTTAGCTGGCTC	ATGTCTTAGCTGGCTC-4	6	27
N2_ATGTCTTAGTGCAGGT	ATGTCTTAGTGCAGGT-4	6	29
N2_ATTACCTAGCTAGATA	ATTACCTAGCTAGATA-4	6	24
N2_ATTACCTCAGGATGAC	ATTACCTCAGGATGAC-4	6	39
N2_ATTACCTTCTTTACAC	ATTACCTTCTTTACAC-4	6	26
N2_ATTACTCTCGCTCATC	ATTACTCTCGCTCATC-4	6	24
N2_ATTATCCCAAATCAGA	ATTATCCCAAATCAGA-4	6	24
N2_ATTATCCTCTAGTGAC	ATTATCCTCTAGTGAC-4	6	26
N2_ATTCACTGTCAAATCC	ATTCACTGTCAAATCC-4	6	23
N2_ATTCAGGAGGGACTGT	ATTCAGGAGGGACTGT-4	6	27
N2_ATTCAGGCACTCGATA	ATTCAGGCACTCGATA-4	6	33
N2_ATTCAGGTCTCGGTAA	ATTCAGGTCTCGGTAA-4	6	30
N2_ATTCATCAGCTGCGAA	ATTCATCAGCTGCGAA-4	6	28
N2_ATTCCATGTCCTTTGC	ATTCCATGTCCTTTGC-4	6	30
N2_ATTCCATTCGACGACC	ATTCCATTCGACGACC-4	6	36
N2_ATTCCTATCAGTCATG	ATTCCTATCAGTCATG-4	6	30
N2_ATTCCTATCTTCACAT	ATTCCTATCTTCACAT-4	6	30
N2_ATTCTACTCGAGATGG	ATTCTACTCGAGATGG-4	6	25
N2_ATTGGGTGTAAGATTG	ATTGGGTGTAAGATTG-4	6	30
N2_ATTGGGTGTTCTCTAT	ATTGGGTGTTCTCTAT-4	6	25
N2_ATTTCTGGTCGCTCGA	ATTTCTGGTCGCTCGA-4	6	27
N2_CAACAACAGGGCTAAC	CAACAACAGGGCTAAC-4	6	30
N2_CAACAGTTCGCGAAGA	CAACAGTTCGCGAAGA-4	6	31
N2_CAACCAAGTAACAAGT	CAACCAAGTAACAAGT-4	6	26
N2_CAACCTCAGATTGCGG	CAACCTCAGATTGCGG-4	6	29
N2_CAAGACTGTAACACCT	CAAGACTGTAACACCT-4	6	33
N2_CAAGAGGCACAGTACT	CAAGAGGCACAGTACT-4	6	30
N2_CAAGAGGCAGTATGAA	CAAGAGGCAGTATGAA-4	6	29
N2_CAAGAGGGTCCAGAAG	CAAGAGGGTCCAGAAG-4	6	34
N2_CAAGAGGTCTTCGATT	CAAGAGGTCTTCGATT-4	6	27
N2_CAAGCTACATGGCCAC	CAAGCTACATGGCCAC-4	6	28
N2_CAATACGTCAAGCCGC	CAATACGTCAAGCCGC-4	6	29
N2_CAATCGAAGCCTCAAT	CAATCGAAGCCTCAAT-4	6	26
N2_CAATCGATCCAAAGGG	CAATCGATCCAAAGGG-4	6	34
N2_CAATGACAGACAAGCC	CAATGACAGACAAGCC-4	6	34
N2_CAATGACGTTGAATCC	CAATGACGTTGAATCC-4	6	29
N2_CAATTTCCATGAGAAT	CAATTTCCATGAGAAT-4	6	27
N2_CACATGACAAGAAATC	CACATGACAAGAAATC-4	6	33
N2_CACCAAAAGGCTGAAC	CACCAAAAGGCTGAAC-4	6	26
N2_CACCGTTGTATCGTTG	CACCGTTGTATCGTTG-4	6	26
N2_CACGAATTCGGAAACG	CACGAATTCGGAAACG-4	6	25
N2_CACGGGTGTGCATGAG	CACGGGTGTGCATGAG-4	6	31
N2_CACGTTCAGGTTCATC	CACGTTCAGGTTCATC-4	6	25
N2_CACTAAGAGTCACGCC	CACTAAGAGTCACGCC-4	6	25
N2_CACTGAATCTACCAGA	CACTGAATCTACCAGA-4	6	29
N2_CACTGAATCTCATTTG	CACTGAATCTCATTTG-4	6	29
N2_CACTGGGCAGAGCCCT	CACTGGGCAGAGCCCT-4	6	25
N2_CACTGTCCAATAACGA	CACTGTCCAATAACGA-4	6	29
N2_CACTGTCCACGCGCAT	CACTGTCCACGCGCAT-4	6	28
N2_CACTGTCGTCTAGTGT	CACTGTCGTCTAGTGT-4	6	36
N2_CAGAGCCTCAAGGTGG	CAGAGCCTCAAGGTGG-4	6	32
N2_CAGAGCCTCAGCTGAT	CAGAGCCTCAGCTGAT-4	6	35
N2_CAGATACAGGCTTAGG	CAGATACAGGCTTAGG-4	6	36
N2_CAGATACAGTCTTGGT	CAGATACAGTCTTGGT-4	6	26
N2_CAGATACCAATTGCCA	CAGATACCAATTGCCA-4	6	30
N2_CAGATCAAGGATTCAA	CAGATCAAGGATTCAA-4	6	34
N2_CAGCAATGTTGGTGTT	CAGCAATGTTGGTGTT-4	6	26
N2_CAGCACGGTCGTGATT	CAGCACGGTCGTGATT-4	6	30
N2_CAGCCAGAGAGTGAAG	CAGCCAGAGAGTGAAG-4	6	28
N2_CAGCCAGCATCTCGTC	CAGCCAGCATCTCGTC-4	6	32
N2_CAGCCAGGTCGTCGGT	CAGCCAGGTCGTCGGT-4	6	33
N2_CAGGTATAGATCGCCC	CAGGTATAGATCGCCC-4	6	33
N2_CAGTGCGGTGGCCACT	CAGTGCGGTGGCCACT-4	6	37
N2_CAGTTAGTCCACAGGC	CAGTTAGTCCACAGGC-4	6	31
N2_CAGTTCCGTGGATCAG	CAGTTCCGTGGATCAG-4	6	33
N2_CATACTTAGGCACTAG	CATACTTAGGCACTAG-4	6	32
N2_CATCGGGCAGCTGTTA	CATCGGGCAGCTGTTA-4	6	29
N2_CATCGGGGTCGAATTC	CATCGGGGTCGAATTC-4	6	22
N2_CATGAGTCAGCGACAA	CATGAGTCAGCGACAA-4	6	26
N2_CATGCCTCACGTCATA	CATGCCTCACGTCATA-4	6	33
N2_CATGCCTGTACAGCGA	CATGCCTGTACAGCGA-4	6	30
N2_CATGGATAGTGGTTCT	CATGGATAGTGGTTCT-4	6	28
N2_CATGGTATCATACGAC	CATGGTATCATACGAC-4	6	27
N2_CATTCATAGTGACACG	CATTCATAGTGACACG-4	6	30
N2_CATTCCGCAATGAGCG	CATTCCGCAATGAGCG-4	6	31
N2_CATTCTACAAGGGTCA	CATTCTACAAGGGTCA-4	6	25
N2_CATTCTAGTGAACGGT	CATTCTAGTGAACGGT-4	6	29
N2_CATTGAGCACAAACGG	CATTGAGCACAAACGG-4	6	34
N2_CATTGTTCAGTATACC	CATTGTTCAGTATACC-4	6	20
N2_CATTTCAAGGTTCTTG	CATTTCAAGGTTCTTG-4	6	26
N2_CATTTCAGTAGCTGCC	CATTTCAGTAGCTGCC-4	6	24
N2_CCAAGCGCAAGGATGC	CCAAGCGCAAGGATGC-4	6	25
N2_CCAATTTAGAAGTATC	CCAATTTAGAAGTATC-4	6	29
N2_CCAATTTAGATAGTCA	CCAATTTAGATAGTCA-4	6	31
N2_CCACGAGGTGATCATC	CCACGAGGTGATCATC-4	6	28
N2_CCACGTTAGCTGACCC	CCACGTTAGCTGACCC-4	6	31
N2_CCACGTTGTGGCTTAT	CCACGTTGTGGCTTAT-4	6	36
N2_CCATAAGGTTAAACAG	CCATAAGGTTAAACAG-4	6	28
N2_CCCATTGTCGGCGATC	CCCATTGTCGGCGATC-4	6	34
N2_CCCGAAGTCGGCATCG	CCCGAAGTCGGCATCG-4	6	26
N2_CCCTAACAGAGATTCA	CCCTAACAGAGATTCA-4	6	31
N2_CCCTCAAAGCATTGTC	CCCTCAAAGCATTGTC-4	6	28
N2_CCCTCTCGTTAGCGGA	CCCTCTCGTTAGCGGA-4	6	32
N2_CCCTTAGGTGAGCCAA	CCCTTAGGTGAGCCAA-4	6	30
N2_CCCTTAGTCATGCCCT	CCCTTAGTCATGCCCT-4	6	20
N2_CCGCAAGAGAGGACTC	CCGCAAGAGAGGACTC-4	6	32
N2_CCGGTAGCACTAGAGG	CCGGTAGCACTAGAGG-4	6	28
N2_CCGGTGAAGCGTGTTT	CCGGTGAAGCGTGTTT-4	6	29
N2_CCGGTGAAGTCCGTCG	CCGGTGAAGTCCGTCG-4	6	29
N2_CCGGTGAGTCAAACGG	CCGGTGAGTCAAACGG-4	6	27
N2_CCGTTCAGTCTTGCTC	CCGTTCAGTCTTGCTC-4	6	25
N2_CCGTTCAGTTTAGTCG	CCGTTCAGTTTAGTCG-4	6	25
N2_CCTAACCAGCTTAAGA	CCTAACCAGCTTAAGA-4	6	29
N2_CCTACGTCAAGTACCT	CCTACGTCAAGTACCT-4	6	33
N2_CCTCATGAGAGTGACC	CCTCATGAGAGTGACC-4	6	29
N2_CCTCATGTCTTTCCGG	CCTCATGTCTTTCCGG-4	6	26
N2_CCTCCAAAGAGTCGAC	CCTCCAAAGAGTCGAC-4	6	29
N2_CCTCCTCGTCTGTCCT	CCTCCTCGTCTGTCCT-4	6	28
N2_CCTCTCCTCTGCGTCT	CCTCTCCTCTGCGTCT-4	6	26
N2_CCTGTTGTCTGCAGCG	CCTGTTGTCTGCAGCG-4	6	28
N2_CCTTCAGGTACGCTTA	CCTTCAGGTACGCTTA-4	6	25
N2_CCTTGTGGTAACGTTC	CCTTGTGGTAACGTTC-4	6	23
N2_CCTTTGGTCGAGAAGC	CCTTTGGTCGAGAAGC-4	6	25
N2_CGAAGGAGTCCCTGAG	CGAAGGAGTCCCTGAG-4	6	26
N2_CGAAGGATCGACTCCT	CGAAGGATCGACTCCT-4	6	33
N2_CGACAGCCAACATACC	CGACAGCCAACATACC-4	6	23
N2_CGAGAAGAGACGGAAA	CGAGAAGAGACGGAAA-4	6	27
N2_CGAGAAGAGATCCAAA	CGAGAAGAGATCCAAA-4	6	29
N2_CGAGAAGAGATGTTCC	CGAGAAGAGATGTTCC-4	6	28
N2_CGAGAAGAGGCATCTT	CGAGAAGAGGCATCTT-4	6	31
N2_CGAGAAGTCGCTGACG	CGAGAAGTCGCTGACG-4	6	30
N2_CGAGTTACATCCTGTC	CGAGTTACATCCTGTC-4	6	29
N2_CGAGTTATCGACGCGT	CGAGTTATCGACGCGT-4	6	33
N2_CGATCGGAGTAGACCG	CGATCGGAGTAGACCG-4	6	31
N2_CGATCGGAGTTAGAAC	CGATCGGAGTTAGAAC-4	6	32
N2_CGATGGCAGCCTCCAG	CGATGGCAGCCTCCAG-4	6	28
N2_CGCATGGTCTGAGAAA	CGCATGGTCTGAGAAA-4	6	32
N2_CGCCAGACACCAAAGG	CGCCAGACACCAAAGG-4	6	26
N2_CGCCATTGTTGTAAAG	CGCCATTGTTGTAAAG-4	6	27
N2_CGCGTGACAAGGATGC	CGCGTGACAAGGATGC-4	6	22
N2_CGCGTGACAATCGCCG	CGCGTGACAATCGCCG-4	6	31
N2_CGGAACCCACCGAATT	CGGAACCCACCGAATT-4	6	37
N2_CGGACACAGCATGCGA	CGGACACAGCATGCGA-4	6	29
N2_CGGAGAAGTACCGTCG	CGGAGAAGTACCGTCG-4	6	36
N2_CGGAGAAGTATCCCTC	CGGAGAAGTATCCCTC-4	6	28
N2_CGGCAGTAGGTCTACT	CGGCAGTAGGTCTACT-4	6	26
N2_CGGCAGTGTCTTGTCC	CGGCAGTGTCTTGTCC-4	6	27
N2_CGGGACTAGCCTCGTG	CGGGACTAGCCTCGTG-4	6	28
N2_CGGGACTTCATTGCGA	CGGGACTTCATTGCGA-4	6	31
N2_CGGTCAGCAATCTAGC	CGGTCAGCAATCTAGC-4	6	25
N2_CGGTCAGCACATACTG	CGGTCAGCACATACTG-4	6	27
N2_CGGTCAGCAGCTGTTA	CGGTCAGCAGCTGTTA-4	6	24
N2_CGTGATACATTCTCTA	CGTGATACATTCTCTA-4	6	32
N2_CGTGATACATTGCTTT	CGTGATACATTGCTTT-4	6	30
N2_CGTGTCTCACCCGTAG	CGTGTCTCACCCGTAG-4	6	26
N2_CGTTCTGCAGCTGCCA	CGTTCTGCAGCTGCCA-4	6	28
N2_CGTTGGGAGACCTCAT	CGTTGGGAGACCTCAT-4	6	30
N2_CTAACTTAGAATCTAG	CTAACTTAGAATCTAG-4	6	29
N2_CTACCCAAGACGCCAA	CTACCCAAGACGCCAA-4	6	28
N2_CTACCTGGTCGCGGTT	CTACCTGGTCGCGGTT-4	6	35
N2_CTACCTGTCCCAATAG	CTACCTGTCCCAATAG-4	6	29
N2_CTACTATTCTGAGGCC	CTACTATTCTGAGGCC-4	6	36
N2_CTAGACAAGCACGTCC	CTAGACAAGCACGTCC-4	6	39
N2_CTAGACACACCCTGTT	CTAGACACACCCTGTT-4	6	30
N2_CTAGGTAGTATGGAGC	CTAGGTAGTATGGAGC-4	6	26
N2_CTATAGGCAGAGTTCT	CTATAGGCAGAGTTCT-4	6	26
N2_CTATAGGCATCCTATT	CTATAGGCATCCTATT-4	6	28
N2_CTATAGGTCTATACGG	CTATAGGTCTATACGG-4	6	30
N2_CTATCCGAGGCGAACT	CTATCCGAGGCGAACT-4	6	23
N2_CTATCTACAGAGTTCT	CTATCTACAGAGTTCT-4	6	32
N2_CTCAATTGTAACATAG	CTCAATTGTAACATAG-4	6	32
N2_CTCACTGAGGAGCTGT	CTCACTGAGGAGCTGT-4	6	29
N2_CTCAGAAGTCAAGCCC	CTCAGAAGTCAAGCCC-4	6	35
N2_CTCAGTCCAGACCAGA	CTCAGTCCAGACCAGA-4	6	31
N2_CTCATCGCATCCGAAT	CTCATCGCATCCGAAT-4	6	35
N2_CTCATCGTCCTTACCG	CTCATCGTCCTTACCG-4	6	31
N2_CTCATGCTCGATTCCC	CTCATGCTCGATTCCC-4	6	33
N2_CTCCAACAGCTGAAGC	CTCCAACAGCTGAAGC-4	6	29
N2_CTCCAACGTACAAGCG	CTCCAACGTACAAGCG-4	6	26
N2_CTCCACACAAAGGCTG	CTCCACACAAAGGCTG-4	6	34
N2_CTCCATGGTACTCGTA	CTCCATGGTACTCGTA-4	6	28
N2_CTCCCTCTCGATACTG	CTCCCTCTCGATACTG-4	6	28
N2_CTCCGATTCGTGGCGT	CTCCGATTCGTGGCGT-4	6	29
N2_CTCCTCCTCAACACGT	CTCCTCCTCAACACGT-4	6	23
N2_CTCTCGAAGCAGCCCT	CTCTCGAAGCAGCCCT-4	6	24
N2_CTGAATGAGGTTGGAC	CTGAATGAGGTTGGAC-4	6	27
N2_CTGAATGTCCGCGATG	CTGAATGTCCGCGATG-4	6	31
N2_CTGAGCGGTTGACTAC	CTGAGCGGTTGACTAC-4	6	37
N2_CTGAGGCTCCATCGTC	CTGAGGCTCCATCGTC-4	6	29
N2_CTGATCCCAGTGTGCC	CTGATCCCAGTGTGCC-4	6	32
N2_CTGCATCAGCCTGTCG	CTGCATCAGCCTGTCG-4	6	27
N2_CTGCATCCAGATACTC	CTGCATCCAGATACTC-4	6	30
N2_CTGCCATCACACCTGG	CTGCCATCACACCTGG-4	6	26
N2_CTGCTCAAGGTTACAA	CTGCTCAAGGTTACAA-4	6	28
N2_CTGGCAGAGAGTGACC	CTGGCAGAGAGTGACC-4	6	30
N2_CTGGCAGCAAAGGCAC	CTGGCAGCAAAGGCAC-4	6	29
N2_CTGGCAGGTAGTCCTA	CTGGCAGGTAGTCCTA-4	6	25
N2_CTGGTCTAGCTGGAGT	CTGGTCTAGCTGGAGT-4	6	26
N2_CTGGTCTAGTCCGCCA	CTGGTCTAGTCCGCCA-4	6	26
N2_CTGGTCTAGTTCCGGC	CTGGTCTAGTTCCGGC-4	6	31
N2_CTGGTCTGTTCGTACA	CTGGTCTGTTCGTACA-4	6	28
N2_CTGTACCAGGTAAGGA	CTGTACCAGGTAAGGA-4	6	26
N2_CTGTACCCATGTACGT	CTGTACCCATGTACGT-4	6	24
N2_CTGTGAAAGCAACTCT	CTGTGAAAGCAACTCT-4	6	25
N2_CTGTGAAAGCTTACGT	CTGTGAAAGCTTACGT-4	6	33
N2_CTGTGAAAGTTGGCGA	CTGTGAAAGTTGGCGA-4	6	36
N2_CTGTGAACAAACTAGA	CTGTGAACAAACTAGA-4	6	35
N2_CTGTGAAGTTTCGGCG	CTGTGAAGTTTCGGCG-4	6	25
N2_CTTACCGCAGGTGTGA	CTTACCGCAGGTGTGA-4	6	34
N2_CTTACCGGTTATAGAG	CTTACCGGTTATAGAG-4	6	26
N2_CTTCGGTAGCTCCGAC	CTTCGGTAGCTCCGAC-4	6	30
N2_CTTCGGTGTCGATTTG	CTTCGGTGTCGATTTG-4	6	27
N2_CTTCGGTGTTCGGTTA	CTTCGGTGTTCGGTTA-4	6	33
N2_CTTCTCTAGACCAAGC	CTTCTCTAGACCAAGC-4	6	30
N2_CTTCTCTAGGTTGGTG	CTTCTCTAGGTTGGTG-4	6	32
N2_CTTGATTTCCTTTGAT	CTTGATTTCCTTTGAT-4	6	24
N2_GAAACCTAGCGACCCT	GAAACCTAGCGACCCT-4	6	20
N2_GAAACCTCAAAGGCTG	GAAACCTCAAAGGCTG-4	6	24
N2_GAAACCTGTAACGATA	GAAACCTGTAACGATA-4	6	27
N2_GAAATGAAGCCTGTCG	GAAATGAAGCCTGTCG-4	6	32
N2_GAACACTAGAACTGAT	GAACACTAGAACTGAT-4	6	27
N2_GAACGTTGTCCCTAAA	GAACGTTGTCCCTAAA-4	6	28
N2_GAACTGTCACCGCTGA	GAACTGTCACCGCTGA-4	6	29
N2_GAAGAATTCCGGTAGC	GAAGAATTCCGGTAGC-4	6	27
N2_GAAGCGACACTGGAAG	GAAGCGACACTGGAAG-4	6	31
N2_GAAGCGAGTCCGACGT	GAAGCGAGTCCGACGT-4	6	27
N2_GAAGCGATCGACATTG	GAAGCGATCGACATTG-4	6	37
N2_GAAGGACTCGATGGAG	GAAGGACTCGATGGAG-4	6	29
N2_GAAGGGTTCATCAGTG	GAAGGGTTCATCAGTG-4	6	33
N2_GAAGGGTTCCGCTAGG	GAAGGGTTCCGCTAGG-4	6	29
N2_GAAGTAAGTCAACACT	GAAGTAAGTCAACACT-4	6	31
N2_GAATAGAAGAGATGCC	GAATAGAAGAGATGCC-4	6	32
N2_GAATAGAGTCGTTTCC	GAATAGAGTCGTTTCC-4	6	27
N2_GACAGCCGTCATATGC	GACAGCCGTCATATGC-4	6	30
N2_GACCCAGCAGGTGTGA	GACCCAGCAGGTGTGA-4	6	36
N2_GACCCTTAGGTATTGA	GACCCTTAGGTATTGA-4	6	27
N2_GACCGTGCACACGCCA	GACCGTGCACACGCCA-4	6	33
N2_GACCTTCCATACATCG	GACCTTCCATACATCG-4	6	28
N2_GACCTTCCATTGCCTC	GACCTTCCATTGCCTC-4	6	32
N2_GACCTTCGTACGCTTA	GACCTTCGTACGCTTA-4	6	27
N2_GACGCTGTCTAAACGC	GACGCTGTCTAAACGC-4	6	27
N2_GACGTTACATTCCTAT	GACGTTACATTCCTAT-4	6	26
N2_GACGTTAGTGGTGATG	GACGTTAGTGGTGATG-4	6	26
N2_GACTATGAGAGGTTTA	GACTATGAGAGGTTTA-4	6	27
N2_GACTATGTCCTTGAAG	GACTATGTCCTTGAAG-4	6	33
N2_GACTCTCAGTTGAATG	GACTCTCAGTTGAATG-4	6	28
N2_GACTCTCCACGTCTCT	GACTCTCCACGTCTCT-4	6	27
N2_GACTTCCCAACCGCTG	GACTTCCCAACCGCTG-4	6	25
N2_GAGACCCAGTGGTGAC	GAGACCCAGTGGTGAC-4	6	25
N2_GAGACCCAGTTTAGGA	GAGACCCAGTTTAGGA-4	6	32
N2_GAGACCCTCGTCGATA	GAGACCCTCGTCGATA-4	6	26
N2_GAGAGGTCACCTAAAC	GAGAGGTCACCTAAAC-4	6	30
N2_GAGAGGTTCCATCTCG	GAGAGGTTCCATCTCG-4	6	31
N2_GAGATGGCATGGAGAC	GAGATGGCATGGAGAC-4	6	27
N2_GAGCTGCGTACAGCGA	GAGCTGCGTACAGCGA-4	6	33
N2_GAGCTGCTCGCTTAAG	GAGCTGCTCGCTTAAG-4	6	31
N2_GAGGCAACAATCTCTT	GAGGCAACAATCTCTT-4	6	27
N2_GAGGGATAGGACCCAA	GAGGGATAGGACCCAA-4	6	32
N2_GAGGGTATCCAATCTT	GAGGGTATCCAATCTT-4	6	25
N2_GAGTCATAGCTGACCC	GAGTCATAGCTGACCC-4	6	28
N2_GAGTCATCATTAGGCT	GAGTCATCATTAGGCT-4	6	30
N2_GAGTCATGTATGGGAC	GAGTCATGTATGGGAC-4	6	26
N2_GAGTGTTCATTGTAGC	GAGTGTTCATTGTAGC-4	6	22
N2_GAGTTGTGTAACGATA	GAGTTGTGTAACGATA-4	6	34
N2_GAGTTTGAGCCTCCAG	GAGTTTGAGCCTCCAG-4	6	28
N2_GATAGAAGTTCCGCTT	GATAGAAGTTCCGCTT-4	6	29
N2_GATCATGAGAGGCTGT	GATCATGAGAGGCTGT-4	6	26
N2_GATCGTAAGCGTGAGT	GATCGTAAGCGTGAGT-4	6	27
N2_GATGACTGTTAACCTG	GATGACTGTTAACCTG-4	6	27
N2_GATGAGGAGAGATTCA	GATGAGGAGAGATTCA-4	6	33
N2_GATGGAGAGTATGACA	GATGGAGAGTATGACA-4	6	35
N2_GATGTTGCACGCTTAA	GATGTTGCACGCTTAA-4	6	28
N2_GATGTTGCATAACAGA	GATGTTGCATAACAGA-4	6	26
N2_GATTCGACAAGGACAC	GATTCGACAAGGACAC-4	6	26
N2_GATTGGTAGTACTGGG	GATTGGTAGTACTGGG-4	6	27
N2_GCACATAGTAATCAAG	GCACATAGTAATCAAG-4	6	28
N2_GCACATAGTGGCTAGA	GCACATAGTGGCTAGA-4	6	30
N2_GCACGGTTCTGGTCAA	GCACGGTTCTGGTCAA-4	6	26
N2_GCACGTGAGATTCGCT	GCACGTGAGATTCGCT-4	6	34
N2_GCACGTGTCCGCAGTG	GCACGTGTCCGCAGTG-4	6	27
N2_GCACTAACACAATGTC	GCACTAACACAATGTC-4	6	34
N2_GCACTAAGTGTTATCG	GCACTAAGTGTTATCG-4	6	33
N2_GCAGCTGGTGCTCGTG	GCAGCTGGTGCTCGTG-4	6	27
N2_GCAGGCTCAGTTAGGG	GCAGGCTCAGTTAGGG-4	6	31
N2_GCAGTTACATCGGTTA	GCAGTTACATCGGTTA-4	6	25
N2_GCAGTTAGTCGCAGTC	GCAGTTAGTCGCAGTC-4	6	29
N2_GCATCGGGTTGAGTCT	GCATCGGGTTGAGTCT-4	6	24
N2_GCATCTCTCCTTCACG	GCATCTCTCCTTCACG-4	6	31
N2_GCATTAGAGGTACCTT	GCATTAGAGGTACCTT-4	6	34
N2_GCATTAGCACAACCGC	GCATTAGCACAACCGC-4	6	29
N2_GCATTAGGTCTACGAT	GCATTAGGTCTACGAT-4	6	31
N2_GCCAGCACAGGTCAGA	GCCAGCACAGGTCAGA-4	6	29
N2_GCCATTCTCACCTCGT	GCCATTCTCACCTCGT-4	6	26
N2_GCCGATGCACACGCCA	GCCGATGCACACGCCA-4	6	27
N2_GCCGTGACAAGAAATC	GCCGTGACAAGAAATC-4	6	37
N2_GCCTGTTCAATTAGGA	GCCTGTTCAATTAGGA-4	6	27
N2_GCGAGAACATAACTCG	GCGAGAACATAACTCG-4	6	30
N2_GCGATCGAGAGGGTAA	GCGATCGAGAGGGTAA-4	6	30
N2_GCGATCGTCATTTACC	GCGATCGTCATTTACC-4	6	31
N2_GCGGATCGTCGCGGTT	GCGGATCGTCGCGGTT-4	6	32
N2_GCGGATCGTTGCAACT	GCGGATCGTTGCAACT-4	6	23
N2_GCGTTTCTCCCAGCGA	GCGTTTCTCCCAGCGA-4	6	29
N2_GCTACCTAGCCTGCCA	GCTACCTAGCCTGCCA-4	6	30
N2_GCTACCTAGCGTGAAC	GCTACCTAGCGTGAAC-4	6	23
N2_GCTGAATCAACTCGTA	GCTGAATCAACTCGTA-4	6	25
N2_GCTGCAGTCTTGGGCG	GCTGCAGTCTTGGGCG-4	6	30
N2_GCTTCACCACATTGTG	GCTTCACCACATTGTG-4	6	32
N2_GCTTGGGAGTAGATCA	GCTTGGGAGTAGATCA-4	6	31
N2_GCTTGGGCATAACAGA	GCTTGGGCATAACAGA-4	6	32
N2_GCTTGGGGTACTTCCC	GCTTGGGGTACTTCCC-4	6	31
N2_GGAACCCCATGACCCG	GGAACCCCATGACCCG-4	6	27
N2_GGAAGTGAGCAGGCTA	GGAAGTGAGCAGGCTA-4	6	30
N2_GGAAGTGCAGAAATCA	GGAAGTGCAGAAATCA-4	6	29
N2_GGACGTCAGCTGTACT	GGACGTCAGCTGTACT-4	6	25
N2_GGACGTCGTGAGTTTC	GGACGTCGTGAGTTTC-4	6	30
N2_GGAGATGAGCATTGTC	GGAGATGAGCATTGTC-4	6	29
N2_GGAGATGAGGGCGAGA	GGAGATGAGGGCGAGA-4	6	36
N2_GGAGGATAGCCAGACA	GGAGGATAGCCAGACA-4	6	19
N2_GGATCTAAGGAGCTGT	GGATCTAAGGAGCTGT-4	6	27
N2_GGATGTTGTAAGTTAG	GGATGTTGTAAGTTAG-4	6	31
N2_GGATGTTTCGCCTTTG	GGATGTTTCGCCTTTG-4	6	30
N2_GGCAGTCAGGTCCCTG	GGCAGTCAGGTCCCTG-4	6	24
N2_GGCTGTGGTGTTGAGG	GGCTGTGGTGTTGAGG-4	6	41
N2_GGCTTGGTCAGCGTCG	GGCTTGGTCAGCGTCG-4	6	27
N2_GGGACAATCTGTCGTC	GGGACAATCTGTCGTC-4	6	33
N2_GGGATGAAGCCAAGGT	GGGATGAAGCCAAGGT-4	6	25
N2_GGGATGAAGTGTTGAA	GGGATGAAGTGTTGAA-4	6	29
N2_GGGCCATAGTCACGCC	GGGCCATAGTCACGCC-4	6	26
N2_GGGCCATGTAATACCC	GGGCCATGTAATACCC-4	6	27
N2_GGGCCATGTGTGTGTT	GGGCCATGTGTGTGTT-4	6	31
N2_GGGCCATTCTTAGCCC	GGGCCATTCTTAGCCC-4	6	30
N2_GGGCGTTAGAGTGACC	GGGCGTTAGAGTGACC-4	6	28
N2_GGGCGTTGTTGCGGAA	GGGCGTTGTTGCGGAA-4	6	39
N2_GGGCTCAAGCGTGCCT	GGGCTCAAGCGTGCCT-4	6	29
N2_GGGTCACGTTCATCGA	GGGTCACGTTCATCGA-4	6	24
N2_GGGTCTGAGTAACCGG	GGGTCTGAGTAACCGG-4	6	38
N2_GGGTCTGTCCTGATAG	GGGTCTGTCCTGATAG-4	6	29
N2_GGGTGAAGTTCAAAGA	GGGTGAAGTTCAAAGA-4	6	31
N2_GGGTGTCGTTCTCCCA	GGGTGTCGTTCTCCCA-4	6	33
N2_GGGTGTCTCATACAGC	GGGTGTCTCATACAGC-4	6	26
N2_GGGTTATAGTTGGAAT	GGGTTATAGTTGGAAT-4	6	27
N2_GGTAACTGTACAAAGT	GGTAACTGTACAAAGT-4	6	29
N2_GGTCACGCAGCCGTCA	GGTCACGCAGCCGTCA-4	6	36
N2_GGTCTGGCAAAGGCTG	GGTCTGGCAAAGGCTG-4	6	24
N2_GGTGATTAGAGCTTTC	GGTGATTAGAGCTTTC-4	6	26
N2_GGTGATTCAGTAGATA	GGTGATTCAGTAGATA-4	6	29
N2_GGTGGCTTCCTGTACC	GGTGGCTTCCTGTACC-4	6	26
N2_GGTGGCTTCTTGCGCT	GGTGGCTTCTTGCGCT-4	6	28
N2_GGTGTTAAGCCGAACA	GGTGTTAAGCCGAACA-4	6	34
N2_GGTTAACCACCCTAAA	GGTTAACCACCCTAAA-4	6	29
N2_GGTTGTAAGCATATGA	GGTTGTAAGCATATGA-4	6	30
N2_GTAACACCATCGATAC	GTAACACCATCGATAC-4	6	27
N2_GTAACACCATTCATCT	GTAACACCATTCATCT-4	6	29
N2_GTAACACTCGTTGTTT	GTAACACTCGTTGTTT-4	6	32
N2_GTAAGTCTCACTTGGA	GTAAGTCTCACTTGGA-4	6	29
N2_GTACAGTTCCCGAGGT	GTACAGTTCCCGAGGT-4	6	26
N2_GTAGAAAAGTTAACGA	GTAGAAAAGTTAACGA-4	6	28
N2_GTAGAAACAATAGTCC	GTAGAAACAATAGTCC-4	6	34
N2_GTAGAGGAGTTCCAGT	GTAGAGGAGTTCCAGT-4	6	29
N2_GTAGAGGCATACTTTC	GTAGAGGCATACTTTC-4	6	29
N2_GTAGATCAGATTTGCC	GTAGATCAGATTTGCC-4	6	23
N2_GTAGATCTCATTTGTC	GTAGATCTCATTTGTC-4	6	33
N2_GTAGCTATCTTGCGCT	GTAGCTATCTTGCGCT-4	6	32
N2_GTAGTACGTGCAATGG	GTAGTACGTGCAATGG-4	6	28
N2_GTCAAACCAGACACAG	GTCAAACCAGACACAG-4	6	26
N2_GTCACGGAGGAAAGGT	GTCACGGAGGAAAGGT-4	6	28
N2_GTCACGGGTCAGACGA	GTCACGGGTCAGACGA-4	6	27
N2_GTCAGCGAGAGGATCC	GTCAGCGAGAGGATCC-4	6	29
N2_GTCAGCGGTACGCTTA	GTCAGCGGTACGCTTA-4	6	31
N2_GTCATGATCGCGTGCA	GTCATGATCGCGTGCA-4	6	37
N2_GTCCTCACACTCCTTG	GTCCTCACACTCCTTG-4	6	26
N2_GTCCTCAGTCCATACA	GTCCTCAGTCCATACA-4	6	23
N2_GTCGAATTCTCCTGTG	GTCGAATTCTCCTGTG-4	6	28
N2_GTCGAATTCTGCATGA	GTCGAATTCTGCATGA-4	6	26
N2_GTCGCGAAGGCAATGC	GTCGCGAAGGCAATGC-4	6	27
N2_GTCGCGATCAGTGATC	GTCGCGATCAGTGATC-4	6	26
N2_GTCGTAACAGCTGGTC	GTCGTAACAGCTGGTC-4	6	33
N2_GTCGTTCCAATCCTTT	GTCGTTCCAATCCTTT-4	6	27
N2_GTCGTTCGTAAGGAGA	GTCGTTCGTAAGGAGA-4	6	30
N2_GTCGTTCGTGGCTACC	GTCGTTCGTGGCTACC-4	6	29
N2_GTCTACCAGCATTTCG	GTCTACCAGCATTTCG-4	6	30
N2_GTCTCACAGTGATGGC	GTCTCACAGTGATGGC-4	6	29
N2_GTGACGCCAGCTACAT	GTGACGCCAGCTACAT-4	6	26
N2_GTGACGCGTAGATGTA	GTGACGCGTAGATGTA-4	6	28
N2_GTGAGCCGTCGTACTA	GTGAGCCGTCGTACTA-4	6	31
N2_GTGATGTAGTTTGGCT	GTGATGTAGTTTGGCT-4	6	29
N2_GTGCACGAGGTACTGG	GTGCACGAGGTACTGG-4	6	31
N2_GTGCACGGTAGGCAAC	GTGCACGGTAGGCAAC-4	6	29
N2_GTGCACGTCCTAAGTG	GTGCACGTCCTAAGTG-4	6	27
N2_GTGCGTGAGAGGTCAC	GTGCGTGAGAGGTCAC-4	6	26
N2_GTGCTTCAGCAGAAAG	GTGCTTCAGCAGAAAG-4	6	29
N2_GTGGGAACATCTATCT	GTGGGAACATCTATCT-4	6	26
N2_GTGGTTACAGCGTTTA	GTGGTTACAGCGTTTA-4	6	36
N2_GTGGTTAGTCTTCTAT	GTGGTTAGTCTTCTAT-4	6	25
N2_GTGTAACTCGAGTCCG	GTGTAACTCGAGTCCG-4	6	32
N2_GTGTCCTAGCCTATTG	GTGTCCTAGCCTATTG-4	6	30
N2_GTGTCCTGTCTTCTAT	GTGTCCTGTCTTCTAT-4	6	37
N2_GTGTTCCCACCTAAAC	GTGTTCCCACCTAAAC-4	6	32
N2_GTGTTCCGTACCCGCA	GTGTTCCGTACCCGCA-4	6	29
N2_GTTACCCGTGTGTGTT	GTTACCCGTGTGTGTT-4	6	34
N2_GTTACCCTCTAAGAAG	GTTACCCTCTAAGAAG-4	6	27
N2_GTTACGATCAGACCCG	GTTACGATCAGACCCG-4	6	29
N2_GTTAGACCACCAGCCA	GTTAGACCACCAGCCA-4	6	29
N2_GTTAGACGTTGGGACA	GTTAGACGTTGGGACA-4	6	30
N2_GTTAGACTCCTCGCAT	GTTAGACTCCTCGCAT-4	6	29
N2_GTTAGACTCTTGTTAC	GTTAGACTCTTGTTAC-4	6	26
N2_GTTATGGTCGGTAAGG	GTTATGGTCGGTAAGG-4	6	30
N2_GTTCTATTCCGTCAAA	GTTCTATTCCGTCAAA-4	6	24
N2_GTTGCGGTCTCCTGTG	GTTGCGGTCTCCTGTG-4	6	27
N2_GTTGTCCGTGGATCGA	GTTGTCCGTGGATCGA-4	6	27
N2_GTTGTGAGTCATTGCA	GTTGTGAGTCATTGCA-4	6	29
N2_GTTTGGATCATCGCAA	GTTTGGATCATCGCAA-4	6	25
N2_TAACACGCACTAGGCC	TAACACGCACTAGGCC-4	6	27
N2_TAACCAGCACCGTGAC	TAACCAGCACCGTGAC-4	6	24
N2_TAACTTCAGGTTGAGC	TAACTTCAGGTTGAGC-4	6	30
N2_TAACTTCGTGCATTAC	TAACTTCGTGCATTAC-4	6	28
N2_TAAGCACGTGAGCCAA	TAAGCACGTGAGCCAA-4	6	29
N2_TAAGCCACACACAGAG	TAAGCCACACACAGAG-4	6	33
N2_TAAGTCGAGAGCTTTC	TAAGTCGAGAGCTTTC-4	6	31
N2_TACAACGAGCTTAAGA	TACAACGAGCTTAAGA-4	6	29
N2_TACACCCGTTACACAC	TACACCCGTTACACAC-4	6	25
N2_TACATTCCACTGAGTT	TACATTCCACTGAGTT-4	6	23
N2_TACCGGGTCCGGTAGC	TACCGGGTCCGGTAGC-4	6	28
N2_TACTGCCCAAGCGAGT	TACTGCCCAAGCGAGT-4	6	34
N2_TACTGCCGTCCAGCGT	TACTGCCGTCCAGCGT-4	6	26
N2_TACTGCCTCACCGCTT	TACTGCCTCACCGCTT-4	6	28
N2_TAGACCACACTTCTCG	TAGACCACACTTCTCG-4	6	28
N2_TAGACTGTCCGGTAGC	TAGACTGTCCGGTAGC-4	6	31
N2_TAGAGTCTCTACCAGA	TAGAGTCTCTACCAGA-4	6	32
N2_TAGATCGTCATCGCCT	TAGATCGTCATCGCCT-4	6	26
N2_TAGGGTTCACATCATG	TAGGGTTCACATCATG-4	6	31
N2_TAGGGTTGTACTGGGA	TAGGGTTGTACTGGGA-4	6	28
N2_TAGGTACGTCAAAGTA	TAGGTACGTCAAAGTA-4	6	27
N2_TAGGTTGAGTTGTACC	TAGGTTGAGTTGTACC-4	6	22
N2_TAGGTTGGTACGAGTG	TAGGTTGGTACGAGTG-4	6	28
N2_TAGTGCACATGTGGTT	TAGTGCACATGTGGTT-4	6	24
N2_TATATCCTCGTACCTC	TATATCCTCGTACCTC-4	6	27
N2_TATCAGGCAAAGTGTA	TATCAGGCAAAGTGTA-4	6	28
N2_TATCCTAGTGGTACAG	TATCCTAGTGGTACAG-4	6	24
N2_TATCTGTAGCCGTAAG	TATCTGTAGCCGTAAG-4	6	29
N2_TATTCCAGTGCAACGA	TATTCCAGTGCAACGA-4	6	35
N2_TATTGGGCATTCCTAT	TATTGGGCATTCCTAT-4	6	23
N2_TATTGGGTCTGGGCAC	TATTGGGTCTGGGCAC-4	6	28
N2_TATTTCGTCCCGGTAG	TATTTCGTCCCGGTAG-4	6	31
N2_TCAAGACAGATACCAA	TCAAGACAGATACCAA-4	6	30
N2_TCAAGACCAAGTGCTT	TCAAGACCAAGTGCTT-4	6	26
N2_TCAAGCACACATACGT	TCAAGCACACATACGT-4	6	23
N2_TCAAGTGGTAGGCAAC	TCAAGTGGTAGGCAAC-4	6	27
N2_TCAAGTGGTATACAGA	TCAAGTGGTATACAGA-4	6	29
N2_TCAATTCTCGCTACGG	TCAATTCTCGCTACGG-4	6	30
N2_TCACACCGTACCAGAG	TCACACCGTACCAGAG-4	6	31
N2_TCACACCTCAAACCTG	TCACACCTCAAACCTG-4	6	27
N2_TCACATTCACGGCTAC	TCACATTCACGGCTAC-4	6	27
N2_TCACATTCACTTGTGA	TCACATTCACTTGTGA-4	6	22
N2_TCACTATGTACACTCA	TCACTATGTACACTCA-4	6	28
N2_TCACTCGAGGAGGTTC	TCACTCGAGGAGGTTC-4	6	27
N2_TCAGCAACAAGAGTAT	TCAGCAACAAGAGTAT-4	6	28
N2_TCAGTCCCACGTAGTT	TCAGTCCCACGTAGTT-4	6	26
N2_TCAGTGATCGCCGAAC	TCAGTGATCGCCGAAC-4	6	34
N2_TCAGTTTAGGCTAACG	TCAGTTTAGGCTAACG-4	6	28
N2_TCAGTTTAGTGTTGAA	TCAGTTTAGTGTTGAA-4	6	37
N2_TCAGTTTCATGCGTGC	TCAGTTTCATGCGTGC-4	6	30
N2_TCAGTTTGTGAATTGA	TCAGTTTGTGAATTGA-4	6	30
N2_TCAGTTTTCGGAAACG	TCAGTTTTCGGAAACG-4	6	32
N2_TCATACTAGGGCCAAT	TCATACTAGGGCCAAT-4	6	30
N2_TCATGAGGTGAAGCTG	TCATGAGGTGAAGCTG-4	6	34
N2_TCATGAGTCCTAAACG	TCATGAGTCCTAAACG-4	6	32
N2_TCATGTTAGGTAAGAG	TCATGTTAGGTAAGAG-4	6	31
N2_TCATTCACAATTGCTG	TCATTCACAATTGCTG-4	6	29
N2_TCATTTGGTGTGGTCC	TCATTTGGTGTGGTCC-4	6	27
N2_TCCACCACAGGACAGT	TCCACCACAGGACAGT-4	6	32
N2_TCCACGTGTATTGACC	TCCACGTGTATTGACC-4	6	24
N2_TCCATCGCACCATAAC	TCCATCGCACCATAAC-4	6	38
N2_TCCCACACAGAACGCA	TCCCACACAGAACGCA-4	6	29
N2_TCCCACAGTCTGCATA	TCCCACAGTCTGCATA-4	6	23
N2_TCCGAAAAGAGGTTAT	TCCGAAAAGAGGTTAT-4	6	25
N2_TCCGATCCAATACCTG	TCCGATCCAATACCTG-4	6	27
N2_TCCGGGACAACAGTGG	TCCGGGACAACAGTGG-4	6	25
N2_TCCGGGACAGGCTACC	TCCGGGACAGGCTACC-4	6	32
N2_TCCGTGTCAGCAGGAT	TCCGTGTCAGCAGGAT-4	6	38
N2_TCCTCCCCAAGTGGTG	TCCTCCCCAAGTGGTG-4	6	35
N2_TCCTTCTTCTTCCAGC	TCCTTCTTCTTCCAGC-4	6	28
N2_TCCTTTCCATTCAGGT	TCCTTTCCATTCAGGT-4	6	29
N2_TCGAACAGTGGCACTC	TCGAACAGTGGCACTC-4	6	30
N2_TCGAAGTAGCCTCATA	TCGAAGTAGCCTCATA-4	6	25
N2_TCGAAGTAGCTAAACA	TCGAAGTAGCTAAACA-4	6	26
N2_TCGCAGGTCGTCCTTG	TCGCAGGTCGTCCTTG-4	6	26
N2_TCGCTCAGTACGAGCA	TCGCTCAGTACGAGCA-4	6	31
N2_TCGCTTGAGGTCATCT	TCGCTTGAGGTCATCT-4	6	27
N2_TCGGATACACCTCGTT	TCGGATACACCTCGTT-4	6	30
N2_TCGGGACCAATCAAGA	TCGGGACCAATCAAGA-4	6	24
N2_TCGGGTGTCATACGAC	TCGGGTGTCATACGAC-4	6	25
N2_TCGGTCTCAAACTAAG	TCGGTCTCAAACTAAG-4	6	35
N2_TCGGTCTGTCGCTCGA	TCGGTCTGTCGCTCGA-4	6	26
N2_TCGTCCAGTCGAGTGA	TCGTCCAGTCGAGTGA-4	6	25
N2_TCGTGGGTCGATAACC	TCGTGGGTCGATAACC-4	6	36
N2_TCTACATGTACTAAGA	TCTACATGTACTAAGA-4	6	26
N2_TCTATACAGCGACCCT	TCTATACAGCGACCCT-4	6	30
N2_TCTATACCACCAAAGG	TCTATACCACCAAAGG-4	6	22
N2_TCTATCAGTGCCGGTT	TCTATCAGTGCCGGTT-4	6	27
N2_TCTATCATCATGTCTT	TCTATCATCATGTCTT-4	6	27
N2_TCTCACGGTACTCCGG	TCTCACGGTACTCCGG-4	6	29
N2_TCTCCGAAGTGGTTGG	TCTCCGAAGTGGTTGG-4	6	32
N2_TCTCCGACATGTAACC	TCTCCGACATGTAACC-4	6	30
N2_TCTCTGGGTTGTCCCT	TCTCTGGGTTGTCCCT-4	6	34
N2_TCTGGCTAGTCACTCA	TCTGGCTAGTCACTCA-4	6	29
N2_TCTGGCTCACTCTCGT	TCTGGCTCACTCTCGT-4	6	28
N2_TCTGGCTTCCCGAGAC	TCTGGCTTCCCGAGAC-4	6	18
N2_TCTGTCGGTGCCCAGT	TCTGTCGGTGCCCAGT-4	6	33
N2_TCTGTCGGTGTCGCTG	TCTGTCGGTGTCGCTG-4	6	29
N2_TCTTAGTAGCTCGTGC	TCTTAGTAGCTCGTGC-4	6	30
N2_TCTTCCTTCCTTATAC	TCTTCCTTCCTTATAC-4	6	29
N2_TCTTGCGAGAATCGAT	TCTTGCGAGAATCGAT-4	6	24
N2_TCTTTGAAGGGAGAAT	TCTTTGAAGGGAGAAT-4	6	35
N2_TCTTTGATCGCTGTCT	TCTTTGATCGCTGTCT-4	6	26
N2_TGAATCGGTATCGTTG	TGAATCGGTATCGTTG-4	6	33
N2_TGACAGTTCACGGGAA	TGACAGTTCACGGGAA-4	6	42
N2_TGACCCTCATGGATCT	TGACCCTCATGGATCT-4	6	25
N2_TGACCCTGTCCGGTGT	TGACCCTGTCCGGTGT-4	6	32
N2_TGACGCGGTCCGGATC	TGACGCGGTCCGGATC-4	6	26
N2_TGACGCGGTCGGTGTC	TGACGCGGTCGGTGTC-4	6	31
N2_TGAGCATGTGTGTTTG	TGAGCATGTGTGTTTG-4	6	28
N2_TGAGGAGAGGCGAAGG	TGAGGAGAGGCGAAGG-4	6	23
N2_TGAGGTTCATAATGCC	TGAGGTTCATAATGCC-4	6	26
N2_TGATCAGAGCACAAAT	TGATCAGAGCACAAAT-4	6	25
N2_TGATGGTCAATAGTGA	TGATGGTCAATAGTGA-4	6	31
N2_TGATGGTCAGGGAATC	TGATGGTCAGGGAATC-4	6	33
N2_TGATGGTCATAACGGG	TGATGGTCATAACGGG-4	6	25
N2_TGATTCTCAGTCCGTG	TGATTCTCAGTCCGTG-4	6	27
N2_TGATTTCGTGTGTGTT	TGATTTCGTGTGTGTT-4	6	27
N2_TGCACGGTCTGGTCAA	TGCACGGTCTGGTCAA-4	6	33
N2_TGCAGATAGAGTGGCT	TGCAGATAGAGTGGCT-4	6	24
N2_TGCAGATTCGATTGAC	TGCAGATTCGATTGAC-4	6	32
N2_TGCAGGCGTGTTAAAG	TGCAGGCGTGTTAAAG-4	6	26
N2_TGCCGAGAGGTAGCCA	TGCCGAGAGGTAGCCA-4	6	29
N2_TGCCGAGGTCCACACG	TGCCGAGGTCCACACG-4	6	26
N2_TGCGACGAGTTACTCG	TGCGACGAGTTACTCG-4	6	34
N2_TGCGATAAGTGTAGAT	TGCGATAAGTGTAGAT-4	6	34
N2_TGCGGCAAGTATGAGT	TGCGGCAAGTATGAGT-4	6	30
N2_TGCTCCACAGGAAGTC	TGCTCCACAGGAAGTC-4	6	30
N2_TGCTCCAGTATTAAGG	TGCTCCAGTATTAAGG-4	6	28
N2_TGCTCGTCAAGCGATG	TGCTCGTCAAGCGATG-4	6	26
N2_TGCTTCGCACAATCTG	TGCTTCGCACAATCTG-4	6	28
N2_TGGAACTTCAATCCAG	TGGAACTTCAATCCAG-4	6	28
N2_TGGAGAGAGTCCTGTA	TGGAGAGAGTCCTGTA-4	6	24
N2_TGGATCAAGCAAGGAA	TGGATCAAGCAAGGAA-4	6	27
N2_TGGCGTGCAAGGCGTA	TGGCGTGCAAGGCGTA-4	6	35
N2_TGGGAAGGTGACAGCA	TGGGAAGGTGACAGCA-4	6	24
N2_TGGGCGTAGACCTGGA	TGGGCGTAGACCTGGA-4	6	33
N2_TGGGTTATCCTCGCAT	TGGGTTATCCTCGCAT-4	6	29
N2_TGGTACAAGGTCTTTG	TGGTACAAGGTCTTTG-4	6	26
N2_TGTAACGAGTTAGTAG	TGTAACGAGTTAGTAG-4	6	34
N2_TGTAACGGTATGGAGC	TGTAACGGTATGGAGC-4	6	31
N2_TGTAACGTCGGTCATA	TGTAACGTCGGTCATA-4	6	26
N2_TGTACAGCACCCTAAA	TGTACAGCACCCTAAA-4	6	31
N2_TGTAGACCAGCAGTTT	TGTAGACCAGCAGTTT-4	6	28
N2_TGTCAGATCTCATGGA	TGTCAGATCTCATGGA-4	6	24
N2_TGTCCACTCAGGACAG	TGTCCACTCAGGACAG-4	6	29
N2_TGTCCCAGTTGTGGCC	TGTCCCAGTTGTGGCC-4	6	35
N2_TGTCCTGTCGTGTGGC	TGTCCTGTCGTGTGGC-4	6	30
N2_TGTGCGGAGTACCCTA	TGTGCGGAGTACCCTA-4	6	33
N2_TGTGCGGGTTTGGGTT	TGTGCGGGTTTGGGTT-4	6	26
N2_TGTGGCGTCTACTTCA	TGTGGCGTCTACTTCA-4	6	29
N2_TGTGTGAAGTCGAATA	TGTGTGAAGTCGAATA-4	6	34
N2_TGTGTGATCGGTTCAA	TGTGTGATCGGTTCAA-4	6	28
N2_TGTTCCGAGGTATTGA	TGTTCCGAGGTATTGA-4	6	30
N2_TGTTCTATCACGGTCG	TGTTCTATCACGGTCG-4	6	25
N2_TGTTTGTGTAATGATG	TGTTTGTGTAATGATG-4	6	26
N2_TGTTTGTTCATAGGCT	TGTTTGTTCATAGGCT-4	6	35
N2_TTACTGTCACAAATAG	TTACTGTCACAAATAG-4	6	30
N2_TTACTGTGTTTCGTAG	TTACTGTGTTTCGTAG-4	6	25
N2_TTAGGCAGTTTGGGTT	TTAGGCAGTTTGGGTT-4	6	33
N2_TTAGGGTGTAACGTTC	TTAGGGTGTAACGTTC-4	6	27
N2_TTAGGGTTCCCGTGTT	TTAGGGTTCCCGTGTT-4	6	28
N2_TTAGTCTCAGAAGCTG	TTAGTCTCAGAAGCTG-4	6	26
N2_TTATTGCGTGGTCTCG	TTATTGCGTGGTCTCG-4	6	28
N2_TTATTGCTCACTGCTC	TTATTGCTCACTGCTC-4	6	35
N2_TTCAGGAGTTCGGCGT	TTCAGGAGTTCGGCGT-4	6	23
N2_TTCATGTAGACCAGAC	TTCATGTAGACCAGAC-4	6	30
N2_TTCATTGCAAATGGAT	TTCATTGCAAATGGAT-4	6	33
N2_TTCCAATGTATCTTCT	TTCCAATGTATCTTCT-4	6	26
N2_TTCCACGCAACTTGGT	TTCCACGCAACTTGGT-4	6	34
N2_TTCCACGCAATAACCC	TTCCACGCAATAACCC-4	6	25
N2_TTCCACGGTCGAAACG	TTCCACGGTCGAAACG-4	6	26
N2_TTCCACGTCCTGCCAT	TTCCACGTCCTGCCAT-4	6	24
N2_TTCCGGTAGTCCTGTA	TTCCGGTAGTCCTGTA-4	6	30
N2_TTCCGGTCAAATGGCG	TTCCGGTCAAATGGCG-4	6	29
N2_TTCCGTGAGGATACCG	TTCCGTGAGGATACCG-4	6	28
N2_TTCCTAAGTTATGTCG	TTCCTAAGTTATGTCG-4	6	29
N2_TTCCTAATCGTAACCA	TTCCTAATCGTAACCA-4	6	38
N2_TTCGCTGAGTATGAGT	TTCGCTGAGTATGAGT-4	6	33
N2_TTCGGTCGTTGCATAC	TTCGGTCGTTGCATAC-4	6	35
N2_TTCTAGTAGTGGTTGG	TTCTAGTAGTGGTTGG-4	6	29
N2_TTCTAGTTCCGTGTCT	TTCTAGTTCCGTGTCT-4	6	29
N2_TTCTAGTTCGAGTGAG	TTCTAGTTCGAGTGAG-4	6	24
N2_TTCTCTCCAACCCTAA	TTCTCTCCAACCCTAA-4	6	36
N2_TTCTTCCCAGGTGGAT	TTCTTCCCAGGTGGAT-4	6	30
N2_TTCTTGATCAGCCTCT	TTCTTGATCAGCCTCT-4	6	36
N2_TTCTTGATCTGAGATC	TTCTTGATCTGAGATC-4	6	26
N2_TTGAACGTCGCCGAAC	TTGAACGTCGCCGAAC-4	6	28
N2_TTGAGTGTCCGTGACG	TTGAGTGTCCGTGACG-4	6	31
N2_TTGAGTGTCGAAGCAG	TTGAGTGTCGAAGCAG-4	6	33
N2_TTGATGGCAGAGCTAG	TTGATGGCAGAGCTAG-4	6	28
N2_TTGATGGGTAGCGAGT	TTGATGGGTAGCGAGT-4	6	26
N2_TTGCATTTCAAAGCCT	TTGCATTTCAAAGCCT-4	6	28
N2_TTGCGTCTCTAGTGTG	TTGCGTCTCTAGTGTG-4	6	26
N2_TTGCTGCAGGCCCGTT	TTGCTGCAGGCCCGTT-4	6	28
N2_TTGGATGCACTAGGTT	TTGGATGCACTAGGTT-4	6	26
N2_TTGGGCGTCAGGACGA	TTGGGCGTCAGGACGA-4	6	31
N2_TTGGGCGTCCTTCGAC	TTGGGCGTCCTTCGAC-4	6	27
N2_TTGTGGAAGACGGATC	TTGTGGAAGACGGATC-4	6	32
N2_TTGTGGAGTGGGTATG	TTGTGGAGTGGGTATG-4	6	29
N2_TTGTGTTTCACTTGGA	TTGTGTTTCACTTGGA-4	6	29
N2_TTGTTCACAGCACAGA	TTGTTCACAGCACAGA-4	6	28
N2_TTTACCAAGTCTGGTT	TTTACCAAGTCTGGTT-4	6	28
N2_TTTAGTCCACTGTGAT	TTTAGTCCACTGTGAT-4	6	34
N2_TTTAGTCGTGAACTAA	TTTAGTCGTGAACTAA-4	6	27
N2_TTTATGCAGAGATGCC	TTTATGCAGAGATGCC-4	6	33
N2_TTTATGCAGGATAATC	TTTATGCAGGATAATC-4	6	40
N2_TTTATGCCAGGTGGAT	TTTATGCCAGGTGGAT-4	6	27
N2_TTTCACAAGCGGCTCT	TTTCACAAGCGGCTCT-4	6	31
N2_TTTCACATCTTTGCTA	TTTCACATCTTTGCTA-4	6	25
N2_TTTCAGTGTGCTCGTG	TTTCAGTGTGCTCGTG-4	6	29
N2_TTTCATGTCACCGGTG	TTTCATGTCACCGGTG-4	6	24
N2_TTTCGATCAACCGACC	TTTCGATCAACCGACC-4	6	23
N2_TTTGGAGAGGTCACAG	TTTGGAGAGGTCACAG-4	6	28
N1_CGTCCATTCGCCATAA	CGTCCATTCGCCATAA-3	6	37
N1_GAGACCCGTGTACAGG	GAGACCCGTGTACAGG-3	6	30
N1_GGTTAACGTCGAACGA	GGTTAACGTCGAACGA-3	6	41
N1_TTTGGAGCAGACCGCT	TTTGGAGCAGACCGCT-3	6	37
N2_AAAGGATCAGTCGGAA	AAAGGATCAGTCGGAA-4	6	31
N2_AACCATGCATCGGAAG	AACCATGCATCGGAAG-4	6	31
N2_AAGCATCAGCATTGTC	AAGCATCAGCATTGTC-4	6	28
N2_AAGTGAAAGAACGTGC	AAGTGAAAGAACGTGC-4	6	29
N2_AATGGCTAGCATTTCG	AATGGCTAGCATTTCG-4	6	29
N2_ACTATGGTCTTGAGCA	ACTATGGTCTTGAGCA-4	6	29
N2_AGAAATGTCCTGTACC	AGAAATGTCCTGTACC-4	6	39
N2_AGCTCAAGTCGTCTCT	AGCTCAAGTCGTCTCT-4	6	27
N2_AGGTAGGAGTACTCGT	AGGTAGGAGTACTCGT-4	6	40
N2_AGTCTCCTCGAAATCC	AGTCTCCTCGAAATCC-4	6	30
N2_ATCAGGTAGGCTCCCA	ATCAGGTAGGCTCCCA-4	6	31
N2_ATCGTAGAGTATCCTG	ATCGTAGAGTATCCTG-4	6	30
N2_CACTAAGCACCTTCGT	CACTAAGCACCTTCGT-4	6	32
N2_CACTTCGTCGTAACTG	CACTTCGTCGTAACTG-4	6	31
N2_CAGAGCCCAACAGATA	CAGAGCCCAACAGATA-4	6	31
N2_CAGATCAGTTTGTTCT	CAGATCAGTTTGTTCT-4	6	27
N2_CCGAACGTCCCAAGCG	CCGAACGTCCCAAGCG-4	6	32
N2_CCGATCTAGTATGAGT	CCGATCTAGTATGAGT-4	6	29
N2_CGATGGCAGCATGGGT	CGATGGCAGCATGGGT-4	6	27
N2_CTAACCCGTGGCCACT	CTAACCCGTGGCCACT-4	6	28
N2_CTAGGTAGTTCGGTTA	CTAGGTAGTTCGGTTA-4	6	32
N2_CTGATCCAGAGAAGGT	CTGATCCAGAGAAGGT-4	6	36
N2_CTGCAGGTCCTAAACG	CTGCAGGTCCTAAACG-4	6	31
N2_GACTGATAGTTCCATG	GACTGATAGTTCCATG-4	6	31
N2_GAGCTGCAGTATTAGG	GAGCTGCAGTATTAGG-4	6	26
N2_GAGGCCTCACTAGTAC	GAGGCCTCACTAGTAC-4	6	37
N2_GATGACTGTCAAAGAT	GATGACTGTCAAAGAT-4	6	33
N2_GATTCGAGTGTCCCTT	GATTCGAGTGTCCCTT-4	6	33
N2_GATTTCTTCTTCACGC	GATTTCTTCTTCACGC-4	6	33
N2_GCACGTGCAAAGGCAC	GCACGTGCAAAGGCAC-4	6	35
N2_GGAATCTAGCACGGAT	GGAATCTAGCACGGAT-4	6	31
N2_GGGAAGTCACTTCAAG	GGGAAGTCACTTCAAG-4	6	27
N2_GTGCGTGAGTTTGTCG	GTGCGTGAGTTTGTCG-4	6	29
N2_GTGCTTCGTTACGTAC	GTGCTTCGTTACGTAC-4	6	34
N2_TACTTCATCCCGTTCA	TACTTCATCCCGTTCA-4	6	33
N2_TCAATTCCAACAGATA	TCAATTCCAACAGATA-4	6	43
N2_TCATACTAGTTCCTGA	TCATACTAGTTCCTGA-4	6	35
N2_TCCCAGTCAAGAGTAT	TCCCAGTCAAGAGTAT-4	6	37
N2_TCCTTTCTCGCTATTT	TCCTTTCTCGCTATTT-4	6	29
N2_TCGCTCAAGTAAGACT	TCGCTCAAGTAAGACT-4	6	33
N2_TCTCTGGCAGGATGAC	TCTCTGGCAGGATGAC-4	6	37
N2_TGACCCTGTGCCTTCT	TGACCCTGTGCCTTCT-4	6	35
N2_TGAGACTGTACGGATG	TGAGACTGTACGGATG-4	6	34
N2_TGAGCATCAGATGCGA	TGAGCATCAGATGCGA-4	6	34
N2_TGAGCGCGTCTCAAGT	TGAGCGCGTCTCAAGT-4	6	37
N2_TGGCGTGCATAACGGG	TGGCGTGCATAACGGG-4	6	30
N2_TGTAACGAGGTTACCT	TGTAACGAGGTTACCT-4	6	39
N2_TGTTCTAGTGCCGTTG	TGTTCTAGTGCCGTTG-4	6	31
N2_TGTTGAGCAATGTCTG	TGTTGAGCAATGTCTG-4	6	34
T2_ATGAAAGAGCATGAAT	ATGAAAGAGCATGAAT-6	6	46
N2_GTCTACCAGAACTGAT	GTCTACCAGAACTGAT-4	6	34
N2_ACTGTGATCCATCACC	ACTGTGATCCATCACC-4	6	28
N2_ATCGTAGGTGACCTGC	ATCGTAGGTGACCTGC-4	6	23
N2_CTGCCTACAGAGATTA	CTGCCTACAGAGATTA-4	6	30
N2_CTGTACCGTCGCTTAA	CTGTACCGTCGCTTAA-4	6	28
N2_GATCCCTCAGGATCTT	GATCCCTCAGGATCTT-4	6	23
N2_GGATGTTGTAAGATCA	GGATGTTGTAAGATCA-4	6	27
N2_TTCATGTTCCTATTGT	TTCATGTTCCTATTGT-4	6	38
N2_TGGGAGATCCTACGGG	TGGGAGATCCTACGGG-4	6	38
N1_AAATGGACAAATGAGT	AAATGGACAAATGAGT-3	7	33
N1_AACCATGCAAATGCGG	AACCATGCAAATGCGG-3	7	41
N1_AATGAAGAGCAAGGAA	AATGAAGAGCAAGGAA-3	7	52
N1_ACTTCCGTCGGCATCG	ACTTCCGTCGGCATCG-3	7	45
N1_AGACAAAGTCCACTCT	AGACAAAGTCCACTCT-3	7	30
N1_AGACTCAAGAGACAAG	AGACTCAAGAGACAAG-3	7	39
N1_AGCTTCCTCTGCCCTA	AGCTTCCTCTGCCCTA-3	7	38
N1_AGTACTGAGTGAGCCA	AGTACTGAGTGAGCCA-3	7	27
N1_CCGATCTCACACGTGC	CCGATCTCACACGTGC-3	7	28
N1_CGTGTCTTCAGCAGAG	CGTGTCTTCAGCAGAG-3	7	41
N1_CTCGAGGAGGCTGGAT	CTCGAGGAGGCTGGAT-3	7	31
N1_GACCGTGGTTCGGTCG	GACCGTGGTTCGGTCG-3	7	38
N1_GCGTTTCCATCCCACT	GCGTTTCCATCCCACT-3	7	32
N1_GTGCACGCAGAAGTTA	GTGCACGCAGAAGTTA-3	7	34
N1_GTTCCGTAGCGATGGT	GTTCCGTAGCGATGGT-3	7	41
N1_TACCCACCAGGAAGTC	TACCCACCAGGAAGTC-3	7	38
N1_TACGGTAGTTATGTCG	TACGGTAGTTATGTCG-3	7	46
N1_TACTGCCCAATGACCT	TACTGCCCAATGACCT-3	7	34
N1_TATTGGGGTGTGTGGA	TATTGGGGTGTGTGGA-3	7	31
N1_TCAGGTAGTTGCTGAT	TCAGGTAGTTGCTGAT-3	7	44
N1_TTACAGGTCACATACG	TTACAGGTCACATACG-3	7	40
N2_AACAAAGCAATGAACA	AACAAAGCAATGAACA-4	7	30
N2_AAGCGTTGTGGCGTAA	AAGCGTTGTGGCGTAA-4	7	35
N2_AATGCCAAGAGCAGCT	AATGCCAAGAGCAGCT-4	7	35
N2_AATTTCCCACTTACAG	AATTTCCCACTTACAG-4	7	40
N2_ACGGTTATCCTAAACG	ACGGTTATCCTAAACG-4	7	35
N2_ATAGAGACAAGCCTGC	ATAGAGACAAGCCTGC-4	7	25
N2_ATGCGATAGTGCAACG	ATGCGATAGTGCAACG-4	7	40
N2_ATTGGGTTCTCGGGAC	ATTGGGTTCTCGGGAC-4	7	38
N2_CAACCAAAGCTAAACA	CAACCAAAGCTAAACA-4	7	39
N2_CATTCCGCAGTTAAAG	CATTCCGCAGTTAAAG-4	7	40
N2_CATTTCAGTGGATACG	CATTTCAGTGGATACG-4	7	36
N2_CCACCATTCTTGGTGA	CCACCATTCTTGGTGA-4	7	27
N2_CGAGAAGGTGACCTGC	CGAGAAGGTGACCTGC-4	7	41
N2_CGATGCGAGCTGTGCC	CGATGCGAGCTGTGCC-4	7	34
N2_CTGAGGCAGAGTCTGG	CTGAGGCAGAGTCTGG-4	7	32
N2_GAACGTTAGAGTAACT	GAACGTTAGAGTAACT-4	7	34
N2_GAGCTGCTCCACAAGT	GAGCTGCTCCACAAGT-4	7	34
N2_GAGTGTTAGTGGTCAG	GAGTGTTAGTGGTCAG-4	7	39
N2_GCACGTGTCTTTGATC	GCACGTGTCTTTGATC-4	7	44
N2_GCGGATCAGCCTGACC	GCGGATCAGCCTGACC-4	7	37
N2_GGGAGTAAGCGTGCTC	GGGAGTAAGCGTGCTC-4	7	42
N2_GGGTCTGGTGAGATCG	GGGTCTGGTGAGATCG-4	7	43
N2_TAAGCACAGTAATACG	TAAGCACAGTAATACG-4	7	42
N2_TCACACCGTGTCCACG	TCACACCGTGTCCACG-4	7	38
N2_TCCAGAAGTCGCTTGG	TCCAGAAGTCGCTTGG-4	7	26
N2_TCGTAGATCAGCTTCC	TCGTAGATCAGCTTCC-4	7	40
N2_TCTATCAAGCGGTAAC	TCTATCAAGCGGTAAC-4	7	39
N2_TGACTCCAGAGCAGCT	TGACTCCAGAGCAGCT-4	7	29
N2_TGAGTCACACAAGCTT	TGAGTCACACAAGCTT-4	7	34
N2_TGCATCCGTAGGTGCA	TGCATCCGTAGGTGCA-4	7	36
N2_TGCGATACAGACCAGA	TGCGATACAGACCAGA-4	7	28
N2_TGCTCGTCATCCGCGA	TGCTCGTCATCCGCGA-4	7	32
N2_TGGATCACATCGCTAA	TGGATCACATCGCTAA-4	7	32
N2_TGTTCCGTCTTAATCC	TGTTCCGTCTTAATCC-4	7	29
N2_TTACCGCTCATACGGT	TTACCGCTCATACGGT-4	7	32
N2_TTATTGCGTGCTGCAC	TTATTGCGTGCTGCAC-4	7	37
N2_TTCTTCCTCCCAGGCA	TTCTTCCTCCCAGGCA-4	7	27
T2_CGGAACCAGTCAGAGC	CGGAACCAGTCAGAGC-6	7	46
T2_GTAAGTCGTACAAACA	GTAAGTCGTACAAACA-6	7	47
T2_GTGTGATCATTAAAGG	GTGTGATCATTAAAGG-6	7	40
T2_TAGACCAGTTCCTAGA	TAGACCAGTTCCTAGA-6	7	32
T2_TAGATCGGTCTAGGTT	TAGATCGGTCTAGGTT-6	7	48
T2_TGTGATGCAAGTGGCA	TGTGATGCAAGTGGCA-6	7	44
T3_TAGGTACGTGTGTCCG	TAGGTACGTGTGTCCG-1	7	42
N1_AAACGAACAGAAGCGT	AAACGAACAGAAGCGT-3	7	40
N1_AAAGTGAGTGAGGCAT	AAAGTGAGTGAGGCAT-3	7	39
N1_AACCTGAGTTCGAACT	AACCTGAGTTCGAACT-3	7	39
N1_AATGCCATCACCTGGG	AATGCCATCACCTGGG-3	7	47
N1_AATGCCATCACTTCTA	AATGCCATCACTTCTA-3	7	52
N1_ACAGCCGAGAAGCCTG	ACAGCCGAGAAGCCTG-3	7	40
N1_ACCAACATCAATCTTC	ACCAACATCAATCTTC-3	7	47
N1_ACCATTTCACAACGAG	ACCATTTCACAACGAG-3	7	36
N1_ACCCTTGAGCAAACAT	ACCCTTGAGCAAACAT-3	7	49
N1_ACCGTTCGTTGCGTAT	ACCGTTCGTTGCGTAT-3	7	40
N1_ACCTACCTCATACAGC	ACCTACCTCATACAGC-3	7	47
N1_ACCTACCTCCTTCTAA	ACCTACCTCCTTCTAA-3	7	37
N1_ACCTGTCAGAGTAACT	ACCTGTCAGAGTAACT-3	7	44
N1_ACGTTCCCACTTCATT	ACGTTCCCACTTCATT-3	7	42
N1_ACTACGAGTGCAACGA	ACTACGAGTGCAACGA-3	7	35
N1_ACTTAGGTCGTACACA	ACTTAGGTCGTACACA-3	7	42
N1_AGACCATTCTCAACGA	AGACCATTCTCAACGA-3	7	40
N1_AGCCAATTCAGTGCGC	AGCCAATTCAGTGCGC-3	7	47
N1_AGCTACAAGGTAAGAG	AGCTACAAGGTAAGAG-3	7	47
N1_AGGAATAAGGTATAGT	AGGAATAAGGTATAGT-3	7	43
N1_AGGAGGTAGGATATAC	AGGAGGTAGGATATAC-3	7	38
N1_AGGGTGAGTCCGTACG	AGGGTGAGTCCGTACG-3	7	43
N1_AGGTTACTCTCACCCA	AGGTTACTCTCACCCA-3	7	44
N1_AGTCATGGTTCGTAAC	AGTCATGGTTCGTAAC-3	7	28
N1_ATACCGATCGCAGTGC	ATACCGATCGCAGTGC-3	7	41
N1_ATACCTTTCCCATACC	ATACCTTTCCCATACC-3	7	38
N1_ATAGAGAGTGGATACG	ATAGAGAGTGGATACG-3	7	41
N1_ATCGTAGAGCGATGGT	ATCGTAGAGCGATGGT-3	7	40
N1_ATGACCACAACGTATC	ATGACCACAACGTATC-3	7	47
N1_ATGATCGTCCAAGCTA	ATGATCGTCCAAGCTA-3	7	35
N1_ATGGTTGAGAGCCGTA	ATGGTTGAGAGCCGTA-3	7	46
N1_ATTACTCAGGGCAGTT	ATTACTCAGGGCAGTT-3	7	40
N1_ATTCTACCAAGGGTCA	ATTCTACCAAGGGTCA-3	7	49
N1_ATTGTTCGTATAATGG	ATTGTTCGTATAATGG-3	7	47
N1_ATTTCACAGGACAGCT	ATTTCACAGGACAGCT-3	7	46
N1_ATTTCTGCATAGGTAA	ATTTCTGCATAGGTAA-3	7	44
N1_CAACCAACACAAGTTC	CAACCAACACAAGTTC-3	7	35
N1_CAACGATGTGTTCCTC	CAACGATGTGTTCCTC-3	7	44
N1_CAAGCTAAGGTTTGAA	CAAGCTAAGGTTTGAA-3	7	39
N1_CAATCGAAGGGTTGCA	CAATCGAAGGGTTGCA-3	7	52
N1_CAATCGACAAACGGCA	CAATCGACAAACGGCA-3	7	38
N1_CAATTTCCACGAGAAC	CAATTTCCACGAGAAC-3	7	47
N1_CACAACAGTTGGTGTT	CACAACAGTTGGTGTT-3	7	41
N1_CACAGGCCATCTGTTT	CACAGGCCATCTGTTT-3	7	36
N1_CAGATACTCTGCGGGT	CAGATACTCTGCGGGT-3	7	40
N1_CAGGCCAAGTGTTGTC	CAGGCCAAGTGTTGTC-3	7	32
N1_CAGGGCTAGCTTGTGT	CAGGGCTAGCTTGTGT-3	7	43
N1_CATAAGCTCCCTGGTT	CATAAGCTCCCTGGTT-3	7	37
N1_CATAGACAGACCCGCT	CATAGACAGACCCGCT-3	7	41
N1_CATCAAGCAGAGGCAT	CATCAAGCAGAGGCAT-3	7	32
N1_CATCGTCGTGGCAGAT	CATCGTCGTGGCAGAT-3	7	41
N1_CATCGTCTCGAGTTGT	CATCGTCTCGAGTTGT-3	7	37
N1_CATGCCTTCATTGCGA	CATGCCTTCATTGCGA-3	7	35
N1_CCAATGAAGACTGAGC	CCAATGAAGACTGAGC-3	7	40
N1_CCATCACTCGGACAAG	CCATCACTCGGACAAG-3	7	38
N1_CCCTCAAAGACATATG	CCCTCAAAGACATATG-3	7	39
N1_CCGTTCAAGGATGAGA	CCGTTCAAGGATGAGA-3	7	38
N1_CCTCCTCCACGCTGAC	CCTCCTCCACGCTGAC-3	7	40
N1_CGAAGTTAGACTTAAG	CGAAGTTAGACTTAAG-3	7	46
N1_CGAAGTTGTATGAGAT	CGAAGTTGTATGAGAT-3	7	36
N1_CGAATTGTCGCTATTT	CGAATTGTCGCTATTT-3	7	38
N1_CGAGGAAAGAGGTATT	CGAGGAAAGAGGTATT-3	7	44
N1_CGAGTTATCCTATTTG	CGAGTTATCCTATTTG-3	7	40
N1_CGCAGGTGTTATTCCT	CGCAGGTGTTATTCCT-3	7	29
N1_CGGGTCACAACAAAGT	CGGGTCACAACAAAGT-3	7	41
N1_CGGTCAGAGTTCACTG	CGGTCAGAGTTCACTG-3	7	46
N1_CGTGTCTTCTTCTTCC	CGTGTCTTCTTCTTCC-3	7	39
N1_CTCATCGGTCTCGGGT	CTCATCGGTCTCGGGT-3	7	43
N1_CTCATGCAGATGACCG	CTCATGCAGATGACCG-3	7	42
N1_CTCCAACGTAGCTTAC	CTCCAACGTAGCTTAC-3	7	39
N1_CTCGAGGAGGTCACTT	CTCGAGGAGGTCACTT-3	7	37
N1_CTCGAGGGTAAGACCG	CTCGAGGGTAAGACCG-3	7	37
N1_CTCTCAGGTATGCAAA	CTCTCAGGTATGCAAA-3	7	41
N1_CTGATCCGTGTTGAGG	CTGATCCGTGTTGAGG-3	7	39
N1_CTGCGAGTCGTCGATA	CTGCGAGTCGTCGATA-3	7	41
N1_CTGTAGAAGGTGCTGA	CTGTAGAAGGTGCTGA-3	7	52
N1_CTTCCTTAGTCTGGTT	CTTCCTTAGTCTGGTT-3	7	40
N1_GAAACCTGTTCGGCCA	GAAACCTGTTCGGCCA-3	7	42
N1_GAAGCCCGTCATGCAT	GAAGCCCGTCATGCAT-3	7	38
N1_GAAGCGACAGTTTCAG	GAAGCGACAGTTTCAG-3	7	36
N1_GAAGCGAGTCACAGAG	GAAGCGAGTCACAGAG-3	7	48
N1_GACCCAGGTTATGACC	GACCCAGGTTATGACC-3	7	40
N1_GACTATGCATGGAACG	GACTATGCATGGAACG-3	7	40
N1_GAGATGGAGCTGGCCT	GAGATGGAGCTGGCCT-3	7	33
N1_GAGATGGGTGGGCTCT	GAGATGGGTGGGCTCT-3	7	45
N1_GAGGGTACATCCAATG	GAGGGTACATCCAATG-3	7	38
N1_GATAGAACATTCACCC	GATAGAACATTCACCC-3	7	40
N1_GATCAGTGTCGTTTCC	GATCAGTGTCGTTTCC-3	7	50
N1_GCAACCGCAAGTTTGC	GCAACCGCAAGTTTGC-3	7	36
N1_GCAACCGTCACACCGG	GCAACCGTCACACCGG-3	7	38
N1_GCAGGCTAGGCAGGTT	GCAGGCTAGGCAGGTT-3	7	48
N1_GCATTAGAGGTTCACT	GCATTAGAGGTTCACT-3	7	47
N1_GCCGATGAGTGCTCGC	GCCGATGAGTGCTCGC-3	7	43
N1_GCGAGAAGTGAGATAT	GCGAGAAGTGAGATAT-3	7	50
N1_GGAACCCCAGGGAGAG	GGAACCCCAGGGAGAG-3	7	36
N1_GGAGATGAGTATGTAG	GGAGATGAGTATGTAG-3	7	37
N1_GGATCTAAGCTCGCAC	GGATCTAAGCTCGCAC-3	7	36
N1_GGGACTCCACTTCCTG	GGGACTCCACTTCCTG-3	7	40
N1_GGGCTCACAAGTATAG	GGGCTCACAAGTATAG-3	7	51
N1_GGGTCACGTGCTATTG	GGGTCACGTGCTATTG-3	7	46
N1_GGGTGAAAGTTGCCTA	GGGTGAAAGTTGCCTA-3	7	39
N1_GGTCTGGGTATCGCTA	GGTCTGGGTATCGCTA-3	7	41
N1_GGTGAAGCACTACCGG	GGTGAAGCACTACCGG-3	7	41
N1_GTAACACCAGCAGATG	GTAACACCAGCAGATG-3	7	49
N1_GTAGCTATCAAAGGAT	GTAGCTATCAAAGGAT-3	7	46
N1_GTCGCGATCTCGCCTA	GTCGCGATCTCGCCTA-3	7	45
N1_GTCTAGAGTGACCGTC	GTCTAGAGTGACCGTC-3	7	41
N1_GTCTGTCGTCGAATGG	GTCTGTCGTCGAATGG-3	7	38
N1_GTGAGGAAGTTCCGTA	GTGAGGAAGTTCCGTA-3	7	39
N1_GTGCGTGGTCGTCATA	GTGCGTGGTCGTCATA-3	7	49
N1_GTGCTGGAGTGGCGAT	GTGCTGGAGTGGCGAT-3	7	33
N1_GTGCTGGGTAGGCAAC	GTGCTGGGTAGGCAAC-3	7	41
N1_GTGCTTCTCGTGCAGC	GTGCTTCTCGTGCAGC-3	7	49
N1_GTGGAGACACAATGTC	GTGGAGACACAATGTC-3	7	37
N1_GTGGCGTCATACTTTC	GTGGCGTCATACTTTC-3	7	39
N1_GTGGTTATCGCTAGCG	GTGGTTATCGCTAGCG-3	7	48
N1_GTGTGATAGGTTATAG	GTGTGATAGGTTATAG-3	7	58
N1_GTTACCCCACTTGGGC	GTTACCCCACTTGGGC-3	7	55
N1_GTTAGTGTCCTTTAGT	GTTAGTGTCCTTTAGT-3	7	53
N1_GTTCCGTGTCATGACT	GTTCCGTGTCATGACT-3	7	38
N1_GTTCGCTTCCTCTGCA	GTTCGCTTCCTCTGCA-3	7	35
N1_GTTGAACAGAGTCTTC	GTTGAACAGAGTCTTC-3	7	46
N1_GTTGCTCAGGTAATCA	GTTGCTCAGGTAATCA-3	7	38
N1_TAACGACTCTGTAAGC	TAACGACTCTGTAAGC-3	7	41
N1_TAAGCGTTCATTACCT	TAAGCGTTCATTACCT-3	7	47
N1_TACCCGTCAGTTAGGG	TACCCGTCAGTTAGGG-3	7	39
N1_TACCTGCAGTCCGCCA	TACCTGCAGTCCGCCA-3	7	42
N1_TACCTGCGTGGCAACA	TACCTGCGTGGCAACA-3	7	45
N1_TAGAGTCAGTACGTCT	TAGAGTCAGTACGTCT-3	7	36
N1_TATCAGGTCCTAGCTC	TATCAGGTCCTAGCTC-3	7	36
N1_TATCTTGAGCTGACAG	TATCTTGAGCTGACAG-3	7	43
N1_TATTGGGTCAATCCAG	TATTGGGTCAATCCAG-3	7	51
N1_TCACAAGTCGTCAACA	TCACAAGTCGTCAACA-3	7	42
N1_TCATCATTCTGGCCAG	TCATCATTCTGGCCAG-3	7	31
N1_TCATGAGTCTTGTTAC	TCATGAGTCTTGTTAC-3	7	46
N1_TCATGGACAGAAATTG	TCATGGACAGAAATTG-3	7	40
N1_TCATTCAGTGCCTTCT	TCATTCAGTGCCTTCT-3	7	38
N1_TCCATCGAGAGTCCGA	TCCATCGAGAGTCCGA-3	7	40
N1_TCGATTTCACAGTGTT	TCGATTTCACAGTGTT-3	7	36
N1_TCGGATATCATCCTAT	TCGGATATCATCCTAT-3	7	35
N1_TCGTGCTTCGTAGTCA	TCGTGCTTCGTAGTCA-3	7	30
N1_TCTCCGAAGCGAGTAC	TCTCCGAAGCGAGTAC-3	7	51
N1_TCTTCCTGTAACACCT	TCTTCCTGTAACACCT-3	7	46
N1_TCTTTGATCGCGTGAC	TCTTTGATCGCGTGAC-3	7	39
N1_TGAACGTAGGCTGTAG	TGAACGTAGGCTGTAG-3	7	43
N1_TGACAGTTCTACTGAG	TGACAGTTCTACTGAG-3	7	48
N1_TGACGCGGTCCAGCAC	TGACGCGGTCCAGCAC-3	7	40
N1_TGAGGGAAGCTCTTCC	TGAGGGAAGCTCTTCC-3	7	39
N1_TGCATGATCGTGCATA	TGCATGATCGTGCATA-3	7	52
N1_TGCGATAGTACCCGCA	TGCGATAGTACCCGCA-3	7	38
N1_TGCTCGTTCCACACAA	TGCTCGTTCCACACAA-3	7	42
N1_TGGAGAGAGCGACATG	TGGAGAGAGCGACATG-3	7	34
N1_TGGAGGACATGACTAC	TGGAGGACATGACTAC-3	7	41
N1_TGGAGGAGTATAGGAT	TGGAGGAGTATAGGAT-3	7	41
N1_TGGGCGTAGAGCTGAC	TGGGCGTAGAGCTGAC-3	7	43
N1_TGGTAGTGTAGCTCGC	TGGTAGTGTAGCTCGC-3	7	39
N1_TGGTTAGTCGTACCTC	TGGTTAGTCGTACCTC-3	7	45
N1_TGTAACGGTGCCTATA	TGTAACGGTGCCTATA-3	7	49
N1_TGTCAGAGTGTTCCAA	TGTCAGAGTGTTCCAA-3	7	49
N1_TGTGTGACAGACGATG	TGTGTGACAGACGATG-3	7	45
N1_TGTTCCGGTTATAGCC	TGTTCCGGTTATAGCC-3	7	35
N1_TTACCGCGTGTTAGCT	TTACCGCGTGTTAGCT-3	7	37
N1_TTACTGTCAGCACAGA	TTACTGTCAGCACAGA-3	7	46
N1_TTAGGGTCAGGATCTT	TTAGGGTCAGGATCTT-3	7	40
N1_TTAGTCTAGGTAAGAG	TTAGTCTAGGTAAGAG-3	7	38
N1_TTCCTAAAGGTCACAG	TTCCTAAAGGTCACAG-3	7	45
N1_TTGTTGTGTAGTCCTA	TTGTTGTGTAGTCCTA-3	7	46
N1_TTTACGTAGGCGAACT	TTTACGTAGGCGAACT-3	7	40
N1_TTTCACAGTTGTGTAC	TTTCACAGTTGTGTAC-3	7	48
N1_TTTGATCTCTTCTGGC	TTTGATCTCTTCTGGC-3	7	41
N2_AAAGGATTCAGGACAG	AAAGGATTCAGGACAG-4	7	42
N2_AAAGTGAGTAAGGCCA	AAAGTGAGTAAGGCCA-4	7	35
N2_AACAGGGTCGCAGAGA	AACAGGGTCGCAGAGA-4	7	37
N2_AACCAACCAGAAACCG	AACCAACCAGAAACCG-4	7	34
N2_AACCAACCATCCTTGC	AACCAACCATCCTTGC-4	7	33
N2_AACCAACTCACGATAC	AACCAACTCACGATAC-4	7	35
N2_AACCATGAGCTGCCAC	AACCATGAGCTGCCAC-4	7	50
N2_AACCTGAGTAGGAGGG	AACCTGAGTAGGAGGG-4	7	33
N2_AACGTCACACTTTAGG	AACGTCACACTTTAGG-4	7	39
N2_AACTTCTTCCGTGTCT	AACTTCTTCCGTGTCT-4	7	29
N2_AAGAACAGTACTTGTG	AAGAACAGTACTTGTG-4	7	34
N2_AAGACAAAGCTGAGTG	AAGACAAAGCTGAGTG-4	7	36
N2_AAGACAAAGTTCTCTT	AAGACAAAGTTCTCTT-4	7	37
N2_AAGACTCGTCGGATTT	AAGACTCGTCGGATTT-4	7	52
N2_AAGCCATAGGATATGT	AAGCCATAGGATATGT-4	7	41
N2_AAGTACCAGCGATGGT	AAGTACCAGCGATGGT-4	7	34
N2_AAGTACCCACGTCGGT	AAGTACCCACGTCGGT-4	7	34
N2_AAGTGAACAACACGAG	AAGTGAACAACACGAG-4	7	40
N2_AATGAAGGTGAATATG	AATGAAGGTGAATATG-4	7	31
N2_AATGCCATCAACACGT	AATGCCATCAACACGT-4	7	48
N2_AATGGAATCTACAGGT	AATGGAATCTACAGGT-4	7	35
N2_AATGGCTAGCCATGCC	AATGGCTAGCCATGCC-4	7	31
N2_AATTCCTCAGACTCTA	AATTCCTCAGACTCTA-4	7	40
N2_ACAACCACAGCGACCT	ACAACCACAGCGACCT-4	7	31
N2_ACACGCGGTTACCGTA	ACACGCGGTTACCGTA-4	7	37
N2_ACAGGGAGTGTTAGCT	ACAGGGAGTGTTAGCT-4	7	42
N2_ACATGCAGTCTGGTTA	ACATGCAGTCTGGTTA-4	7	38
N2_ACCCAAACAACCGTAT	ACCCAAACAACCGTAT-4	7	37
N2_ACCCTCACAATTCGTG	ACCCTCACAATTCGTG-4	7	37
N2_ACCTACCGTGAAAGTT	ACCTACCGTGAAAGTT-4	7	36
N2_ACGCACGAGAGGTTTA	ACGCACGAGAGGTTTA-4	7	44
N2_ACGGAAGCACGCGTGT	ACGGAAGCACGCGTGT-4	7	35
N2_ACGGGTCTCGCTTGAA	ACGGGTCTCGCTTGAA-4	7	54
N2_ACGGTTATCTGTCCCA	ACGGTTATCTGTCCCA-4	7	37
N2_ACGTAGTCATTGCCGG	ACGTAGTCATTGCCGG-4	7	34
N2_ACGTCCTGTGCGTCGT	ACGTCCTGTGCGTCGT-4	7	39
N2_ACTGATGCATTCAGGT	ACTGATGCATTCAGGT-4	7	52
N2_ACTTATCAGAACTCCT	ACTTATCAGAACTCCT-4	7	41
N2_ACTTCCGTCATGAGTC	ACTTCCGTCATGAGTC-4	7	46
N2_ACTTCGCTCGTAACTG	ACTTCGCTCGTAACTG-4	7	37
N2_ACTTTGTCATAGAAAC	ACTTTGTCATAGAAAC-4	7	32
N2_AGAAATGAGTCCCAAT	AGAAATGAGTCCCAAT-4	7	46
N2_AGAACCTTCGACCATA	AGAACCTTCGACCATA-4	7	37
N2_AGAACCTTCGCTAAAC	AGAACCTTCGCTAAAC-4	7	32
N2_AGAAGCGTCGCCAGTG	AGAAGCGTCGCCAGTG-4	7	39
N2_AGACAAACAAACAGGC	AGACAAACAAACAGGC-4	7	44
N2_AGAGCCCTCTTCCGTG	AGAGCCCTCTTCCGTG-4	7	34
N2_AGATCCATCCTAGCGG	AGATCCATCCTAGCGG-4	7	51
N2_AGATCCATCGGTGAAG	AGATCCATCGGTGAAG-4	7	33
N2_AGATCGTCAATACGAA	AGATCGTCAATACGAA-4	7	35
N2_AGATGCTAGAAACCAT	AGATGCTAGAAACCAT-4	7	38
N2_AGCGATTGTGTATTCG	AGCGATTGTGTATTCG-4	7	46
N2_AGCGCCAAGTAGTCTC	AGCGCCAAGTAGTCTC-4	7	38
N2_AGCGCCAAGTATCTGC	AGCGCCAAGTATCTGC-4	7	35
N2_AGCGCTGTCTGACGCG	AGCGCTGTCTGACGCG-4	7	32
N2_AGCGTCGAGTGACACG	AGCGTCGAGTGACACG-4	7	51
N2_AGCGTCGGTAGATGTA	AGCGTCGGTAGATGTA-4	7	46
N2_AGCGTCGGTATTCCGA	AGCGTCGGTATTCCGA-4	7	49
N2_AGCGTCGGTGTTACAC	AGCGTCGGTGTTACAC-4	7	46
N2_AGCGTCGTCCCGAGAC	AGCGTCGTCCCGAGAC-4	7	38
N2_AGGAAATCATCGATGT	AGGAAATCATCGATGT-4	7	45
N2_AGGAATAAGTAATTGG	AGGAATAAGTAATTGG-4	7	43
N2_AGGACGACACTGAGGA	AGGACGACACTGAGGA-4	7	40
N2_AGGAGGTGTACACTCA	AGGAGGTGTACACTCA-4	7	34
N2_AGGATCTTCTTCGGAA	AGGATCTTCTTCGGAA-4	7	44
N2_AGGGTGATCCATCTAT	AGGGTGATCCATCTAT-4	7	41
N2_AGGTAGGCATAGACTC	AGGTAGGCATAGACTC-4	7	47
N2_AGGTAGGTCTCATAGG	AGGTAGGTCTCATAGG-4	7	41
N2_AGGTCTATCGCAGTTA	AGGTCTATCGCAGTTA-4	7	42
N2_AGTAACCAGGTGAGAA	AGTAACCAGGTGAGAA-4	7	34
N2_AGTACCAGTACGGCAA	AGTACCAGTACGGCAA-4	7	43
N2_AGTCAACAGCACTCCG	AGTCAACAGCACTCCG-4	7	31
N2_AGTCAACTCGTTGTGA	AGTCAACTCGTTGTGA-4	7	33
N2_AGTGACTTCCACCTCA	AGTGACTTCCACCTCA-4	7	31
N2_AGTGATCAGGTTAGTA	AGTGATCAGGTTAGTA-4	7	44
N2_AGTGATCTCTTAGCTT	AGTGATCTCTTAGCTT-4	7	35
N2_AGTTAGCAGGAACGAA	AGTTAGCAGGAACGAA-4	7	35
N2_AGTTCCCGTGTATTGC	AGTTCCCGTGTATTGC-4	7	42
N2_ATAGACCAGAGGTTTA	ATAGACCAGAGGTTTA-4	7	41
N2_ATCACAGCATGAGAAT	ATCACAGCATGAGAAT-4	7	43
N2_ATCACAGGTCAACGCC	ATCACAGGTCAACGCC-4	7	40
N2_ATCCTATTCACGGACC	ATCCTATTCACGGACC-4	7	47
N2_ATCGGATCACCAGGTC	ATCGGATCACCAGGTC-4	7	46
N2_ATCGGATCATTAAGCC	ATCGGATCATTAAGCC-4	7	43
N2_ATCGTAGCAGAGTTGG	ATCGTAGCAGAGTTGG-4	7	36
N2_ATCTTCATCCGACATA	ATCTTCATCCGACATA-4	7	44
N2_ATGAGTCAGTCGGGAT	ATGAGTCAGTCGGGAT-4	7	49
N2_ATGATCGTCTCAATCT	ATGATCGTCTCAATCT-4	7	35
N2_ATGGATCGTATCATGC	ATGGATCGTATCATGC-4	7	48
N2_ATGTCTTCATACATCG	ATGTCTTCATACATCG-4	7	36
N2_ATTCAGGAGTTGGAGC	ATTCAGGAGTTGGAGC-4	7	41
N2_ATTCATCTCTGCTGAA	ATTCATCTCTGCTGAA-4	7	32
N2_CAACCTCTCCTAGCCT	CAACCTCTCCTAGCCT-4	7	38
N2_CAACGGCTCAATCAGC	CAACGGCTCAATCAGC-4	7	48
N2_CAAGGGACAGTCTGGC	CAAGGGACAGTCTGGC-4	7	38
N2_CAATCGAGTTTACGTG	CAATCGAGTTTACGTG-4	7	40
N2_CAATGACTCGGCTGTG	CAATGACTCGGCTGTG-4	7	42
N2_CACCGTTGTTCGGCTG	CACCGTTGTTCGGCTG-4	7	36
N2_CACGGGTAGGGCAGGA	CACGGGTAGGGCAGGA-4	7	59
N2_CACGTTCAGACTCTTG	CACGTTCAGACTCTTG-4	7	42
N2_CACTGGGCAAGCGAGT	CACTGGGCAAGCGAGT-4	7	28
N2_CACTTCGTCGTAGAGG	CACTTCGTCGTAGAGG-4	7	34
N2_CAGAGCCGTTGTTGAC	CAGAGCCGTTGTTGAC-4	7	42
N2_CAGATACCAGTAACAA	CAGATACCAGTAACAA-4	7	44
N2_CAGGCCATCTTAGCTT	CAGGCCATCTTAGCTT-4	7	45
N2_CATAAGCTCCACGTCT	CATAAGCTCCACGTCT-4	7	44
N2_CATACAGAGACTCTTG	CATACAGAGACTCTTG-4	7	39
N2_CATACAGGTCGCACGT	CATACAGGTCGCACGT-4	7	40
N2_CATCGGGTCCTGGTCT	CATCGGGTCCTGGTCT-4	7	52
N2_CATGCAATCAAGTCTG	CATGCAATCAAGTCTG-4	7	30
N2_CATGCCTAGAGTGTGC	CATGCCTAGAGTGTGC-4	7	40
N2_CATGGTATCAAATGAG	CATGGTATCAAATGAG-4	7	30
N2_CATTCATTCCGCGAGT	CATTCATTCCGCGAGT-4	7	31
N2_CATTCTAAGACTTCAC	CATTCTAAGACTTCAC-4	7	39
N2_CATTGAGAGGCTATCT	CATTGAGAGGCTATCT-4	7	33
N2_CATTGAGAGTCCCAGC	CATTGAGAGTCCCAGC-4	7	37
N2_CATTGAGCACGCTGCA	CATTGAGCACGCTGCA-4	7	34
N2_CATTGTTCATGGGAAC	CATTGTTCATGGGAAC-4	7	42
N2_CATTGTTTCTGGCCGA	CATTGTTTCTGGCCGA-4	7	42
N2_CATTTCAAGGTCACTT	CATTTCAAGGTCACTT-4	7	30
N2_CATTTCATCAGGACGA	CATTTCATCAGGACGA-4	7	35
N2_CATTTCATCATCTGTT	CATTTCATCATCTGTT-4	7	33
N2_CCACAAACAGAACTCT	CCACAAACAGAACTCT-4	7	39
N2_CCACAAAGTATCAAGA	CCACAAAGTATCAAGA-4	7	35
N2_CCACGAGGTGGCGTAA	CCACGAGGTGGCGTAA-4	7	36
N2_CCCGGAAAGATACCAA	CCCGGAAAGATACCAA-4	7	59
N2_CCCTCTCGTACGCTTA	CCCTCTCGTACGCTTA-4	7	37
N2_CCGCAAGCACCAACAT	CCGCAAGCACCAACAT-4	7	37
N2_CCGGTAGTCATTTCCA	CCGGTAGTCATTTCCA-4	7	44
N2_CCGTTCAAGTGCTAGG	CCGTTCAAGTGCTAGG-4	7	44
N2_CCGTTCATCCGAAATC	CCGTTCATCCGAAATC-4	7	49
N2_CCTAACCAGTCTAACC	CCTAACCAGTCTAACC-4	7	41
N2_CCTAAGACATTCAGCA	CCTAAGACATTCAGCA-4	7	33
N2_CCTCAACAGAAACTCA	CCTCAACAGAAACTCA-4	7	45
N2_CCTCAACGTCCTACAA	CCTCAACGTCCTACAA-4	7	46
N2_CCTCAGTGTCTCCTGT	CCTCAGTGTCTCCTGT-4	7	44
N2_CCTCATGAGGTTATAG	CCTCATGAGGTTATAG-4	7	43
N2_CCTCTAGCAGCGCGTT	CCTCTAGCAGCGCGTT-4	7	44
N2_CCTCTAGTCGTAGTCA	CCTCTAGTCGTAGTCA-4	7	33
N2_CCTTGTGAGCCTGAGA	CCTTGTGAGCCTGAGA-4	7	40
N2_CGATGCGAGGCTCTCG	CGATGCGAGGCTCTCG-4	7	48
N2_CGATGGCTCAGCGCAC	CGATGGCTCAGCGCAC-4	7	40
N2_CGCAGGTTCGCACTCT	CGCAGGTTCGCACTCT-4	7	34
N2_CGCATGGTCATTTGTC	CGCATGGTCATTTGTC-4	7	44
N2_CGCGTGAGTACCGGAA	CGCGTGAGTACCGGAA-4	7	37
N2_CGCGTGATCTAGACAC	CGCGTGATCTAGACAC-4	7	36
N2_CGGAACCAGGGCTTCC	CGGAACCAGGGCTTCC-4	7	35
N2_CGGGACTCACCTCTGT	CGGGACTCACCTCTGT-4	7	43
N2_CGGGCATCAACTCGTA	CGGGCATCAACTCGTA-4	7	42
N2_CGTCAAACAGCAGAAC	CGTCAAACAGCAGAAC-4	7	55
N2_CGTGATAGTTAATCGC	CGTGATAGTTAATCGC-4	7	44
N2_CGTTGGGGTCCACGCA	CGTTGGGGTCCACGCA-4	7	36
N2_CTAACCCTCAACTACG	CTAACCCTCAACTACG-4	7	44
N2_CTAACTTAGCTCGTGC	CTAACTTAGCTCGTGC-4	7	31
N2_CTACTATAGAGGTTTA	CTACTATAGAGGTTTA-4	7	40
N2_CTATAGGAGGCCCACT	CTATAGGAGGCCCACT-4	7	31
N2_CTCACTGCAGATTAAG	CTCACTGCAGATTAAG-4	7	46
N2_CTCATCGGTTCAGCGC	CTCATCGGTTCAGCGC-4	7	45
N2_CTCATTAGTTCGGTAT	CTCATTAGTTCGGTAT-4	7	39
N2_CTCATTATCGCCCAGA	CTCATTATCGCCCAGA-4	7	54
N2_CTCCACATCGAGAAGC	CTCCACATCGAGAAGC-4	7	40
N2_CTCGAGGCAGTCACGC	CTCGAGGCAGTCACGC-4	7	44
N2_CTGAGCGAGCGAGTCA	CTGAGCGAGCGAGTCA-4	7	39
N2_CTGAGCGTCATTACGG	CTGAGCGTCATTACGG-4	7	38
N2_CTGAGGCCATTGACTG	CTGAGGCCATTGACTG-4	7	28
N2_CTGATCCAGCGAGGAG	CTGATCCAGCGAGGAG-4	7	42
N2_CTGCAGGCAGCGGTTC	CTGCAGGCAGCGGTTC-4	7	43
N2_CTGCCATCATCCGAGC	CTGCCATCATCCGAGC-4	7	46
N2_CTGCGAGTCGGAAACG	CTGCGAGTCGGAAACG-4	7	42
N2_CTGTAGACAATCTCTT	CTGTAGACAATCTCTT-4	7	41
N2_CTGTCGTGTTACGATC	CTGTCGTGTTACGATC-4	7	35
N2_CTGTGAAAGTGGTTGG	CTGTGAAAGTGGTTGG-4	7	42
N2_CTTACCGAGCAACAGC	CTTACCGAGCAACAGC-4	7	46
N2_CTTCAATGTTTAGAGA	CTTCAATGTTTAGAGA-4	7	37
N2_CTTGAGACAACGGGTA	CTTGAGACAACGGGTA-4	7	46
N2_GAAACCTAGAGAGGGC	GAAACCTAGAGAGGGC-4	7	42
N2_GAAACCTGTTCGGCTG	GAAACCTGTTCGGCTG-4	7	38
N2_GAAGCGACACTACACA	GAAGCGACACTACACA-4	7	33
N2_GAAGGACGTGTCATTG	GAAGGACGTGTCATTG-4	7	41
N2_GAATAGATCCTGTTAT	GAATAGATCCTGTTAT-4	7	32
N2_GAATCACAGAACGTGC	GAATCACAGAACGTGC-4	7	39
N2_GAATCACTCGTAGGAG	GAATCACTCGTAGGAG-4	7	41
N2_GAATCACTCTCTCCGA	GAATCACTCTCTCCGA-4	7	41
N2_GAATCGTGTGTGCTTA	GAATCGTGTGTGCTTA-4	7	41
N2_GACGTTAAGACGCAGT	GACGTTAAGACGCAGT-4	7	35
N2_GACTATGAGTCGCGAA	GACTATGAGTCGCGAA-4	7	33
N2_GACTCAATCACAAGAA	GACTCAATCACAAGAA-4	7	36
N2_GACTCTCGTACATACC	GACTCTCGTACATACC-4	7	44
N2_GAGAAATAGTATAGGT	GAGAAATAGTATAGGT-4	7	42
N2_GAGGGATTCTTGGTCC	GAGGGATTCTTGGTCC-4	7	31
N2_GAGTCATAGAGCAAGA	GAGTCATAGAGCAAGA-4	7	34
N2_GAGTCTAAGGAAAGAC	GAGTCTAAGGAAAGAC-4	7	38
N2_GAGTCTACATAGGCGA	GAGTCTACATAGGCGA-4	7	34
N2_GATAGCTGTAATGTGA	GATAGCTGTAATGTGA-4	7	35
N2_GATGACTAGCGACAGT	GATGACTAGCGACAGT-4	7	48
N2_GATGAGGCACTATGTG	GATGAGGCACTATGTG-4	7	40
N2_GATGGAGTCGCCAACG	GATGGAGTCGCCAACG-4	7	41
N2_GATTCTTCACGTCGGT	GATTCTTCACGTCGGT-4	7	36
N2_GCACGGTTCGCTGACG	GCACGGTTCGCTGACG-4	7	37
N2_GCACGTGGTTGTATGC	GCACGTGGTTGTATGC-4	7	54
N2_GCAGCCAAGTGGTTAA	GCAGCCAAGTGGTTAA-4	7	51
N2_GCATCGGCAGGACAGT	GCATCGGCAGGACAGT-4	7	35
N2_GCATCGGGTGACCGTC	GCATCGGGTGACCGTC-4	7	39
N2_GCCAACGTCTCTCGAC	GCCAACGTCTCTCGAC-4	7	43
N2_GCCAGGTGTTGCCTAA	GCCAGGTGTTGCCTAA-4	7	43
N2_GCCAGTGGTGTATCCA	GCCAGTGGTGTATCCA-4	7	42
N2_GCCGTGACACTGGCGT	GCCGTGACACTGGCGT-4	7	42
N2_GCGATCGGTCCAATCA	GCGATCGGTCCAATCA-4	7	28
N2_GCGGATCTCGCTAATG	GCGGATCTCGCTAATG-4	7	41
N2_GCGTGCAGTAACACCT	GCGTGCAGTAACACCT-4	7	33
N2_GCTGCAGAGTGATCGG	GCTGCAGAGTGATCGG-4	7	37
N2_GCTTGGGCAATCACGT	GCTTGGGCAATCACGT-4	7	40
N2_GCTTTCGCACTGGAAG	GCTTTCGCACTGGAAG-4	7	40
N2_GGAAGTGCACGGTGAA	GGAAGTGCACGGTGAA-4	7	38
N2_GGAGAACAGGACAACC	GGAGAACAGGACAACC-4	7	42
N2_GGAGAACGTTGTCATG	GGAGAACGTTGTCATG-4	7	43
N2_GGAGCAAGTGAGTAGC	GGAGCAAGTGAGTAGC-4	7	37
N2_GGAGGTATCACCACAA	GGAGGTATCACCACAA-4	7	44
N2_GGATCTAGTCGTTGGC	GGATCTAGTCGTTGGC-4	7	48
N2_GGATGTTTCAAATGCC	GGATGTTTCAAATGCC-4	7	42
N2_GGCAGTCAGCAAATCA	GGCAGTCAGCAAATCA-4	7	43
N2_GGCTTGGCAAAGACTA	GGCTTGGCAAAGACTA-4	7	37
N2_GGCTTTCCACGCACCA	GGCTTTCCACGCACCA-4	7	40
N2_GGGCTACCAGCGAGTA	GGGCTACCAGCGAGTA-4	7	52
N2_GGGTAGAGTCTACGTA	GGGTAGAGTCTACGTA-4	7	38
N2_GGGTCTGGTATACGGG	GGGTCTGGTATACGGG-4	7	42
N2_GGGTCTGGTCAACGCC	GGGTCTGGTCAACGCC-4	7	43
N2_GGGTGTCCAGAGGAAA	GGGTGTCCAGAGGAAA-4	7	45
N2_GGTAACTTCGTGAGAG	GGTAACTTCGTGAGAG-4	7	33
N2_GGTCACGGTACGAGCA	GGTCACGGTACGAGCA-4	7	37
N2_GGTGAAGGTGTGATGG	GGTGAAGGTGTGATGG-4	7	44
N2_GGTGTCGTCACTGTTT	GGTGTCGTCACTGTTT-4	7	30
N2_GGTTCTCCACCGCTAG	GGTTCTCCACCGCTAG-4	7	46
N2_GGTTCTCTCAGCATTG	GGTTCTCTCAGCATTG-4	7	38
N2_GTAACACCAGTTAGAA	GTAACACCAGTTAGAA-4	7	32
N2_GTAACCAAGCGAGAAA	GTAACCAAGCGAGAAA-4	7	44
N2_GTAATCGCATAGGCGA	GTAATCGCATAGGCGA-4	7	43
N2_GTAGAGGGTCACCGCA	GTAGAGGGTCACCGCA-4	7	35
N2_GTAGCTAAGAGGCGGA	GTAGCTAAGAGGCGGA-4	7	34
N2_GTAGCTAAGATTCGAA	GTAGCTAAGATTCGAA-4	7	33
N2_GTAGCTAGTCAAAGTA	GTAGCTAGTCAAAGTA-4	7	38
N2_GTAGGAGCATCCGGCA	GTAGGAGCATCCGGCA-4	7	37
N2_GTATTGGAGCAAATGT	GTATTGGAGCAAATGT-4	7	40
N2_GTCAAGTCACCGGTCA	GTCAAGTCACCGGTCA-4	7	40
N2_GTCAAGTCATCCTAAG	GTCAAGTCATCCTAAG-4	7	44
N2_GTCACTCAGGTTCTTG	GTCACTCAGGTTCTTG-4	7	41
N2_GTCACTCGTCCAGCCA	GTCACTCGTCCAGCCA-4	7	43
N2_GTCGTTCAGGACTTCT	GTCGTTCAGGACTTCT-4	7	47
N2_GTCGTTCCAGCGACAA	GTCGTTCCAGCGACAA-4	7	37
N2_GTCTGTCTCGCCAATA	GTCTGTCTCGCCAATA-4	7	58
N2_GTGAGGACAGCTGAAG	GTGAGGACAGCTGAAG-4	7	30
N2_GTGATGTGTACGGTTT	GTGATGTGTACGGTTT-4	7	33
N2_GTGCAGCCAGCTACCG	GTGCAGCCAGCTACCG-4	7	37
N2_GTGGTTACACAGTGAG	GTGGTTACACAGTGAG-4	7	35
N2_GTGTGGCCAAATGCTC	GTGTGGCCAAATGCTC-4	7	45
N2_GTTAGACAGTTGGAAT	GTTAGACAGTTGGAAT-4	7	42
N2_GTTCGCTCACTCCCTA	GTTCGCTCACTCCCTA-4	7	45
N2_GTTGCTCAGGCAGGGA	GTTGCTCAGGCAGGGA-4	7	40
N2_GTTGTGAAGAGAACCC	GTTGTGAAGAGAACCC-4	7	36
N2_GTTGTGACAAATGATG	GTTGTGACAAATGATG-4	7	47
N2_GTTTGGATCGCAAGAG	GTTTGGATCGCAAGAG-4	7	39
N2_TAACACGAGAGAAGGT	TAACACGAGAGAAGGT-4	7	38
N2_TAACGACGTAGTACGG	TAACGACGTAGTACGG-4	7	37
N2_TAAGCACAGTGGAAAG	TAAGCACAGTGGAAAG-4	7	36
N2_TAAGCACAGTTATGGA	TAAGCACAGTTATGGA-4	7	34
N2_TAAGCGTGTACAAACA	TAAGCGTGTACAAACA-4	7	45
N2_TAAGTCGAGTAGGCCA	TAAGTCGAGTAGGCCA-4	7	37
N2_TAATTCCAGGGAGAAT	TAATTCCAGGGAGAAT-4	7	42
N2_TACCGGGAGTGGAAAG	TACCGGGAGTGGAAAG-4	7	29
N2_TACCTGCAGTTCCATG	TACCTGCAGTTCCATG-4	7	33
N2_TACTGCCTCTCTATAC	TACTGCCTCTCTATAC-4	7	58
N2_TACTTACGTGCTGTCG	TACTTACGTGCTGTCG-4	7	46
N2_TAGACCATCCCTGTTG	TAGACCATCCCTGTTG-4	7	47
N2_TAGAGTCAGGGAGAAT	TAGAGTCAGGGAGAAT-4	7	36
N2_TAGGAGGCACAAGCTT	TAGGAGGCACAAGCTT-4	7	43
N2_TAGGTTGTCGACCCAG	TAGGTTGTCGACCCAG-4	7	45
N2_TATCCTACATTGCCGG	TATCCTACATTGCCGG-4	7	31
N2_TATCTGTGTAGCGAGT	TATCTGTGTAGCGAGT-4	7	36
N2_TATTTCGTCCACTGAA	TATTTCGTCCACTGAA-4	7	48
N2_TCAAGACAGGTCGACA	TCAAGACAGGTCGACA-4	7	38
N2_TCAAGACGTCCGACGT	TCAAGACGTCCGACGT-4	7	41
N2_TCACGCTCACAGAGAC	TCACGCTCACAGAGAC-4	7	33
N2_TCACTCGCAAGACAAT	TCACTCGCAAGACAAT-4	7	43
N2_TCACTCGCAGATCATC	TCACTCGCAGATCATC-4	7	42
N2_TCAGGGCGTCCAGCCA	TCAGGGCGTCCAGCCA-4	7	38
N2_TCAGTGAAGAAGCGAA	TCAGTGAAGAAGCGAA-4	7	44
N2_TCAGTGACACTTCTCG	TCAGTGACACTTCTCG-4	7	45
N2_TCATACTAGTGCAGCA	TCATACTAGTGCAGCA-4	7	38
N2_TCATACTCATAGAAAC	TCATACTCATAGAAAC-4	7	31
N2_TCATACTTCAAGGCTT	TCATACTTCAAGGCTT-4	7	27
N2_TCATGCCTCGTAGTGT	TCATGCCTCGTAGTGT-4	7	45
N2_TCATGTTCACAAGTTC	TCATGTTCACAAGTTC-4	7	33
N2_TCCACCAAGAGCAACC	TCCACCAAGAGCAACC-4	7	33
N2_TCCACGTAGACTTCGT	TCCACGTAGACTTCGT-4	7	48
N2_TCCCACAGTAACATGA	TCCCACAGTAACATGA-4	7	29
N2_TCCCATGCAGAAACCG	TCCCATGCAGAAACCG-4	7	37
N2_TCCCATGGTCCACGCA	TCCCATGGTCCACGCA-4	7	31
N2_TCCGGGAAGTGCACTT	TCCGGGAAGTGCACTT-4	7	41
N2_TCCGGGATCGGACTGC	TCCGGGATCGGACTGC-4	7	32
N2_TCCTCCCAGAGATGCC	TCCTCCCAGAGATGCC-4	7	38
N2_TCCTCGAAGCGTCGAA	TCCTCGAAGCGTCGAA-4	7	32
N2_TCCTGCAAGATACATG	TCCTGCAAGATACATG-4	7	40
N2_TCCTGCAAGCATCCTA	TCCTGCAAGCATCCTA-4	7	37
N2_TCCTGCACAAACGTGG	TCCTGCACAAACGTGG-4	7	39
N2_TCCTTCTAGCAGGTCA	TCCTTCTAGCAGGTCA-4	7	50
N2_TCCTTTCGTACAGAGC	TCCTTTCGTACAGAGC-4	7	42
N2_TCCTTTCGTAGGCAGT	TCCTTTCGTAGGCAGT-4	7	33
N2_TCGACGGAGATTCGCT	TCGACGGAGATTCGCT-4	7	39
N2_TCGATTTTCCTGGGAC	TCGATTTTCCTGGGAC-4	7	39
N2_TCGCACTAGGTCCTGC	TCGCACTAGGTCCTGC-4	7	45
N2_TCGGGACGTACTCCCT	TCGGGACGTACTCCCT-4	7	36
N2_TCGGGCAAGTGGCAGT	TCGGGCAAGTGGCAGT-4	7	33
N2_TCGTCCAAGCTAATGA	TCGTCCAAGCTAATGA-4	7	41
N2_TCGTGGGCACACCGCA	TCGTGGGCACACCGCA-4	7	37
N2_TCGTGGGTCACTTATC	TCGTGGGTCACTTATC-4	7	48
N2_TCGTGGGTCTCATGCC	TCGTGGGTCTCATGCC-4	7	35
N2_TCTAACTGTCCAGCCA	TCTAACTGTCCAGCCA-4	7	48
N2_TCTACATGTTGTGGAG	TCTACATGTTGTGGAG-4	7	54
N2_TCTACCGTCCGTGTCT	TCTACCGTCCGTGTCT-4	7	44
N2_TCTTGCGTCGGCCCAA	TCTTGCGTCGGCCCAA-4	7	46
N2_TCTTTGAGTCCTCCAT	TCTTTGAGTCCTCCAT-4	7	36
N2_TGAATCGCATGTGGTT	TGAATCGCATGTGGTT-4	7	36
N2_TGACCCTGTTACGCCG	TGACCCTGTTACGCCG-4	7	41
N2_TGACGCGAGAAATCCA	TGACGCGAGAAATCCA-4	7	53
N2_TGACGCGGTCTTGGTA	TGACGCGGTCTTGGTA-4	7	35
N2_TGAGCATTCCGGACTG	TGAGCATTCCGGACTG-4	7	35
N2_TGAGCGCGTCGTTTCC	TGAGCGCGTCGTTTCC-4	7	46
N2_TGAGGAGCACCTATCC	TGAGGAGCACCTATCC-4	7	30
N2_TGAGGTTAGATGAATC	TGAGGTTAGATGAATC-4	7	39
N2_TGATCAGCAGACACAG	TGATCAGCAGACACAG-4	7	47
N2_TGCACGGAGTATGACA	TGCACGGAGTATGACA-4	7	39
N2_TGCACGGCAAATGGCG	TGCACGGCAAATGGCG-4	7	36
N2_TGCAGTACAAACGAGC	TGCAGTACAAACGAGC-4	7	36
N2_TGCATGAGTAGTAAGT	TGCATGAGTAGTAAGT-4	7	30
N2_TGCGATACACTCAAGT	TGCGATACACTCAAGT-4	7	52
N2_TGCTCCATCGACGAGA	TGCTCCATCGACGAGA-4	7	36
N2_TGCTGAAAGGCTCAAG	TGCTGAAAGGCTCAAG-4	7	41
N2_TGCTGAATCCCTGTTG	TGCTGAATCCCTGTTG-4	7	32
N2_TGCTTGCAGCCAGAGT	TGCTTGCAGCCAGAGT-4	7	44
N2_TGGAACTCAGAGTTGG	TGGAACTCAGAGTTGG-4	7	29
N2_TGGATCACAATAGTCC	TGGATCACAATAGTCC-4	7	35
N2_TGGCGTGCAGGTTCGC	TGGCGTGCAGGTTCGC-4	7	37
N2_TGGGAGATCATTTCGT	TGGGAGATCATTTCGT-4	7	32
N2_TGGGCTGGTTTACACG	TGGGCTGGTTTACACG-4	7	40
N2_TGGGCTGTCAGAACCT	TGGGCTGTCAGAACCT-4	7	46
N2_TGGGTTAAGCCATTTG	TGGGTTAAGCCATTTG-4	7	32
N2_TGGGTTAGTAGCTGAG	TGGGTTAGTAGCTGAG-4	7	43
N2_TGGTACAAGGGTGGGA	TGGTACAAGGGTGGGA-4	7	46
N2_TGGTGATTCACTACGA	TGGTGATTCACTACGA-4	7	46
N2_TGGTTAGTCAGATGCT	TGGTTAGTCAGATGCT-4	7	44
N2_TGTGATGGTAGACGGT	TGTGATGGTAGACGGT-4	7	39
N2_TGTGCGGGTACGGTTT	TGTGCGGGTACGGTTT-4	7	37
N2_TGTGCGGTCGGATACT	TGTGCGGTCGGATACT-4	7	36
N2_TGTGGCGGTCACTCTC	TGTGGCGGTCACTCTC-4	7	29
N2_TGTGTGATCGAAACAA	TGTGTGATCGAAACAA-4	7	33
N2_TGTTACTGTATGCGGA	TGTTACTGTATGCGGA-4	7	46
N2_TGTTTGTGTAGGAGGG	TGTTTGTGTAGGAGGG-4	7	34
N2_TTACAGGAGGAACTAT	TTACAGGAGGAACTAT-4	7	30
N2_TTACAGGGTCTCTCCA	TTACAGGGTCTCTCCA-4	7	32
N2_TTACCGCGTCTTTATC	TTACCGCGTCTTTATC-4	7	52
N2_TTACGCCAGGTAAGGA	TTACGCCAGGTAAGGA-4	7	35
N2_TTAGGGTAGATTGATG	TTAGGGTAGATTGATG-4	7	42
N2_TTAGGGTTCGTAGAGG	TTAGGGTTCGTAGAGG-4	7	37
N2_TTATTGCTCGTCTACC	TTATTGCTCGTCTACC-4	7	59
N2_TTCAATCTCATAGCAC	TTCAATCTCATAGCAC-4	7	36
N2_TTCATTGAGCGTACAG	TTCATTGAGCGTACAG-4	7	44
N2_TTCATTGAGTGTACAA	TTCATTGAGTGTACAA-4	7	39
N2_TTCCTCTAGAGGGTGG	TTCCTCTAGAGGGTGG-4	7	38
N2_TTCGCTGTCTTCTAAC	TTCGCTGTCTTCTAAC-4	7	41
N2_TTCGGTCCACCGTCTT	TTCGGTCCACCGTCTT-4	7	37
N2_TTCGGTCCAGCATACT	TTCGGTCCAGCATACT-4	7	42
N2_TTCTAGTAGAAATTCG	TTCTAGTAGAAATTCG-4	7	34
N2_TTCTGTAGTCTTACTT	TTCTGTAGTCTTACTT-4	7	39
N2_TTGAGTGTCATGGCCG	TTGAGTGTCATGGCCG-4	7	45
N2_TTGCGTCGTTCTAACG	TTGCGTCGTTCTAACG-4	7	45
N2_TTGCGTCGTTGCGGCT	TTGCGTCGTTGCGGCT-4	7	51
N2_TTGTGGAAGCAACTCT	TTGTGGAAGCAACTCT-4	7	41
N2_TTGTGGAAGTTTAGGA	TTGTGGAAGTTTAGGA-4	7	34
N2_TTGTGGAGTCTGGTTA	TTGTGGAGTCTGGTTA-4	7	47
N2_TTGTGTTAGTATGTAG	TTGTGTTAGTATGTAG-4	7	40
N2_TTGTGTTCAGCGGTCT	TTGTGTTCAGCGGTCT-4	7	33
N2_TTGTTGTAGCGGTAAC	TTGTTGTAGCGGTAAC-4	7	47
N2_TTTACCACACTCCTTG	TTTACCACACTCCTTG-4	7	43
N2_TTTATGCAGGGCGAGA	TTTATGCAGGGCGAGA-4	7	41
N2_TTTATGCTCTCCCTAG	TTTATGCTCTCCCTAG-4	7	52
N2_TTTGATCCATTGGCAT	TTTGATCCATTGGCAT-4	7	39
N2_TTTGGTTCAGGTACGA	TTTGGTTCAGGTACGA-4	7	45
N2_TTTGTTGAGATTAGTG	TTTGTTGAGATTAGTG-4	7	43
T2_AAAGGATAGACCTCAT	AAAGGATAGACCTCAT-6	7	39
T2_AAAGGTATCGGAGTGA	AAAGGTATCGGAGTGA-6	7	52
T2_AACAAGAAGAAACCCG	AACAAGAAGAAACCCG-6	7	44
T2_AACGGGAGTATGAAGT	AACGGGAGTATGAAGT-6	7	51
T2_AACGGGATCCCTATTA	AACGGGATCCCTATTA-6	7	33
T2_AAGCATCGTACGATTC	AAGCATCGTACGATTC-6	7	58
T2_AAGGTAAAGTTACTCG	AAGGTAAAGTTACTCG-6	7	41
T2_ACACGCGGTGTAAATG	ACACGCGGTGTAAATG-6	7	48
T2_ACCAAACGTTCTCAGA	ACCAAACGTTCTCAGA-6	7	48
T2_ACCATTTGTCGATGCC	ACCATTTGTCGATGCC-6	7	51
T2_ACCCTTGTCATGGAGG	ACCCTTGTCATGGAGG-6	7	45
T2_ACGTAGTAGTGCTAGG	ACGTAGTAGTGCTAGG-6	7	40
T2_ACTACGACACCATTCC	ACTACGACACCATTCC-6	7	51
T2_ACTCCCATCGCCACTT	ACTCCCATCGCCACTT-6	7	56
T2_ACTGATGCACTTCCTG	ACTGATGCACTTCCTG-6	7	34
T2_ACTGTCCAGTTGGACG	ACTGTCCAGTTGGACG-6	7	29
T2_ACTTCCGGTAGATCCT	ACTTCCGGTAGATCCT-6	7	47
T2_ACTTCGCGTATACAGA	ACTTCGCGTATACAGA-6	7	45
T2_AGAACCTCATCGATCA	AGAACCTCATCGATCA-6	7	54
T2_AGATAGAAGTCGAGGT	AGATAGAAGTCGAGGT-6	7	43
T2_AGGATAAAGGACTAAT	AGGATAAAGGACTAAT-6	7	53
T2_AGGTCTATCCCAAGTA	AGGTCTATCCCAAGTA-6	7	50
T2_AGTCACAAGGACTTCT	AGTCACAAGGACTTCT-6	7	42
T2_ATATCCTGTAGTCGGA	ATATCCTGTAGTCGGA-6	7	60
T2_ATCCACCGTCCTATAG	ATCCACCGTCCTATAG-6	7	70
T2_ATCCATTTCACTAGCA	ATCCATTTCACTAGCA-6	7	52
T2_ATCCCTGCAGCAGACA	ATCCCTGCAGCAGACA-6	7	56
T2_ATCCCTGTCTCCGAAA	ATCCCTGTCTCCGAAA-6	7	58
T2_ATGATCGAGTATGGCG	ATGATCGAGTATGGCG-6	7	51
T2_CAAAGAAAGCGTCAAG	CAAAGAAAGCGTCAAG-6	7	21
T2_CACCGTTGTCAAATCC	CACCGTTGTCAAATCC-6	7	46
T2_CACTAAGCACGCACCA	CACTAAGCACGCACCA-6	7	49
T2_CACTAAGCATTGCCTC	CACTAAGCATTGCCTC-6	7	59
T2_CACTGGGCAGCAGTGA	CACTGGGCAGCAGTGA-6	7	43
T2_CAGCGTGTCCTACTGC	CAGCGTGTCCTACTGC-6	7	53
T2_CATCCCACACTCTAGA	CATCCCACACTCTAGA-6	7	39
T2_CATCGCTGTTGTTGTG	CATCGCTGTTGTTGTG-6	7	38
T2_CATGAGTAGGGATCTG	CATGAGTAGGGATCTG-6	7	43
T2_CATGCAACAGACACCC	CATGCAACAGACACCC-6	7	59
T2_CATGCTCCATGAAAGT	CATGCTCCATGAAAGT-6	7	45
T2_CCACCATAGAGGCGTT	CCACCATAGAGGCGTT-6	7	46
T2_CCACTTGCAGTCTCTC	CCACTTGCAGTCTCTC-6	7	50
T2_CCCATTGAGCTCGGCT	CCCATTGAGCTCGGCT-6	7	46
T2_CCCTGATTCAAGTTGC	CCCTGATTCAAGTTGC-6	7	53
T2_CCGCAAGCAATGAAAC	CCGCAAGCAATGAAAC-6	7	36
T2_CCGTTCAGTCGTAATC	CCGTTCAGTCGTAATC-6	7	53
T2_CCTAACCGTTACGTAC	CCTAACCGTTACGTAC-6	7	45
T2_CCTCCAAAGCCATGCC	CCTCCAAAGCCATGCC-6	7	44
T2_CGCATAATCATCTACT	CGCATAATCATCTACT-6	7	63
T2_CGCCAGAGTCCGGACT	CGCCAGAGTCCGGACT-6	7	31
T2_CGTAAGTAGATAGCAT	CGTAAGTAGATAGCAT-6	7	54
T2_CGTTAGATCTCCAAGA	CGTTAGATCTCCAAGA-6	7	39
T2_CTAACTTCAAAGCTAA	CTAACTTCAAAGCTAA-6	7	54
T2_CTACCCATCCACATAG	CTACCCATCCACATAG-6	7	43
T2_CTCAGGGGTCCGGTCA	CTCAGGGGTCCGGTCA-6	7	47
T2_CTCATCGGTTAAGGGC	CTCATCGGTTAAGGGC-6	7	41
T2_CTCTCAGTCGTCAAAC	CTCTCAGTCGTCAAAC-6	7	41
T2_CTGAATGAGCAGTAAT	CTGAATGAGCAGTAAT-6	7	50
T2_CTGGTCTAGTGAATAC	CTGGTCTAGTGAATAC-6	7	43
T2_CTTCTCTTCGTCACCT	CTTCTCTTCGTCACCT-6	7	49
T2_CTTGAGACAGGCACAA	CTTGAGACAGGCACAA-6	7	52
T2_GACCAATCATACTGAC	GACCAATCATACTGAC-6	7	53
T2_GACTCTCGTATTTCTC	GACTCTCGTATTTCTC-6	7	50
T2_GACTTCCGTTCCGTTC	GACTTCCGTTCCGTTC-6	7	33
T2_GAGATGGCAGTATGAA	GAGATGGCAGTATGAA-6	7	59
T2_GATGGAGGTAGTACGG	GATGGAGGTAGTACGG-6	7	53
T2_GCAACCGTCGAACGCC	GCAACCGTCGAACGCC-6	7	51
T2_GCAGCTGGTTCCCAAA	GCAGCTGGTTCCCAAA-6	7	51
T2_GCAGGCTGTTCCAAAC	GCAGGCTGTTCCAAAC-6	7	58
T2_GCGGATCCATGGAACG	GCGGATCCATGGAACG-6	7	57
T2_GCTTTCGGTAAGTTAG	GCTTTCGGTAAGTTAG-6	7	46
T2_GGAGAACAGAGTCCGA	GGAGAACAGAGTCCGA-6	7	60
T2_GGAGATGTCACGATAC	GGAGATGTCACGATAC-6	7	45
T2_GGAGGTAAGAGTCACG	GGAGGTAAGAGTCACG-6	7	43
T2_GGATCTACAGTCGAGA	GGATCTACAGTCGAGA-6	7	45
T2_GTACAGTGTGACAGGT	GTACAGTGTGACAGGT-6	7	51
T2_GTCAAACAGGCAGGGA	GTCAAACAGGCAGGGA-6	7	45
T2_GTCTTTAGTAGCTTGT	GTCTTTAGTAGCTTGT-6	7	47
T2_GTGACGCGTCTTGCGG	GTGACGCGTCTTGCGG-6	7	62
T2_GTGCAGCCAACCACGC	GTGCAGCCAACCACGC-6	7	70
T2_GTGGAAGCAGCTCCTT	GTGGAAGCAGCTCCTT-6	7	41
T2_GTTCATTGTTGCATCA	GTTCATTGTTGCATCA-6	7	34
T2_GTTGAACTCCTGTACC	GTTGAACTCCTGTACC-6	7	49
T2_GTTGTAGGTTATAGCC	GTTGTAGGTTATAGCC-6	7	48
T2_TAAGCCAGTGTTAGCT	TAAGCCAGTGTTAGCT-6	7	50
T2_TACGGTACAGTTTCGA	TACGGTACAGTTTCGA-6	7	55
T2_TAGATCGAGGATTTAG	TAGATCGAGGATTTAG-6	7	42
T2_TAGATCGTCGTTCATT	TAGATCGTCGTTCATT-6	7	47
T2_TAGGAGGGTTGGGTAG	TAGGAGGGTTGGGTAG-6	7	55
T2_TCACTATTCTAAACGC	TCACTATTCTAAACGC-6	7	60
T2_TCAGGTAAGCGCACAA	TCAGGTAAGCGCACAA-6	7	49
T2_TCAGGTAAGGATGAGA	TCAGGTAAGGATGAGA-6	7	55
T2_TCCGTGTGTACTAACC	TCCGTGTGTACTAACC-6	7	44
T2_TCCTGCATCTCATTTG	TCCTGCATCTCATTTG-6	7	50
T2_TCCTTCTGTGAATTGA	TCCTTCTGTGAATTGA-6	7	30
T2_TCGCACTCAAGTGGAC	TCGCACTCAAGTGGAC-6	7	46
T2_TCTCTGGTCCAATCCC	TCTCTGGTCCAATCCC-6	7	52
T2_TCTGCCACAAGCAGGT	TCTGCCACAAGCAGGT-6	7	54
T2_TGCAGATTCACTGTTT	TGCAGATTCACTGTTT-6	7	37
T2_TGGAACTGTCCACTCT	TGGAACTGTCCACTCT-6	7	69
T2_TGGGCGTTCTTTCCAA	TGGGCGTTCTTTCCAA-6	7	51
T2_TGTGCGGCATCATTTC	TGTGCGGCATCATTTC-6	7	50
T2_TGTGGCGCACTTACAG	TGTGGCGCACTTACAG-6	7	65
T2_TGTGTGACAGGTTACT	TGTGTGACAGGTTACT-6	7	52
T2_TTACTGTCATCGAACT	TTACTGTCATCGAACT-6	7	54
T2_TTCCAATGTTGTCTAG	TTCCAATGTTGTCTAG-6	7	44
T2_TTCCTCTCACGAGGAT	TTCCTCTCACGAGGAT-6	7	57
T2_TTCTAGTGTCTTGCTC	TTCTAGTGTCTTGCTC-6	7	43
T2_TTCTGTAAGTGATCGG	TTCTGTAAGTGATCGG-6	7	59
T2_TTCTTGAAGTGGCAGT	TTCTTGAAGTGGCAGT-6	7	52
T3_GGGCTACTCTTCGGTC	GGGCTACTCTTCGGTC-1	7	73
T3_TCGTGGGTCTCGACGG	TCGTGGGTCTCGACGG-1	7	52
T3_TTTCCTCAGATACAGT	TTTCCTCAGATACAGT-1	7	76
N1_AGGATAATCTTCTTCC	AGGATAATCTTCTTCC-3	7	26
N1_CTTCTAATCACTAGCA	CTTCTAATCACTAGCA-3	7	31
N1_GCATTAGAGAGAGAAC	GCATTAGAGAGAGAAC-3	7	34
N2_AGCCACGAGTCAGCGA	AGCCACGAGTCAGCGA-4	7	35
N2_ATTCTACAGCAACCAG	ATTCTACAGCAACCAG-4	7	29
N2_TCCATGCTCTCAACGA	TCCATGCTCTCAACGA-4	7	31
N1_CGTGTCTCACCGTCTT	CGTGTCTCACCGTCTT-3	7	33
N1_TGGAACTAGAAGTGTT	TGGAACTAGAAGTGTT-3	7	26
N1_TGTCCTGAGCGAGAAA	TGTCCTGAGCGAGAAA-3	7	35
N2_AAACGAAAGGAGACCT	AAACGAAAGGAGACCT-4	7	39
N2_ACCATTTTCGGTCATA	ACCATTTTCGGTCATA-4	7	28
N2_AGACCATCATCGCTGG	AGACCATCATCGCTGG-4	7	37
N2_AGCTTCCGTAATACCC	AGCTTCCGTAATACCC-4	7	29
N2_AGGCTGCCAGAAGCGT	AGGCTGCCAGAAGCGT-4	7	35
N2_ATTCATCAGGGCCAAT	ATTCATCAGGGCCAAT-4	7	33
N2_CAATTTCTCCACGTAA	CAATTTCTCCACGTAA-4	7	30
N2_CACTGGGAGTTGCGCC	CACTGGGAGTTGCGCC-4	7	30
N2_CACTTCGCAAGGTCGA	CACTTCGCAAGGTCGA-4	7	26
N2_CACTTCGTCATTGGTG	CACTTCGTCATTGGTG-4	7	27
N2_CCATAAGGTATCACCA	CCATAAGGTATCACCA-4	7	35
N2_CCCTCTCAGATCACCT	CCCTCTCAGATCACCT-4	7	33
N2_CCCTTAGCACAGTGTT	CCCTTAGCACAGTGTT-4	7	26
N2_CGCGTGACACGGATCC	CGCGTGACACGGATCC-4	7	31
N2_CTCAGAATCATAGACC	CTCAGAATCATAGACC-4	7	30
N2_CTGGCAGCAGTAACGG	CTGGCAGCAGTAACGG-4	7	27
N2_GACTGATCATCACCAA	GACTGATCATCACCAA-4	7	32
N2_GCGATCGAGGGAGATA	GCGATCGAGGGAGATA-4	7	37
N2_GGGAGTATCGCAATGT	GGGAGTATCGCAATGT-4	7	32
N2_GTGCGTGCATACTTTC	GTGCGTGCATACTTTC-4	7	36
N2_GTGCTTCAGAGAGTGA	GTGCTTCAGAGAGTGA-4	7	30
N2_GTGGCGTGTAGCGTTT	GTGGCGTGTAGCGTTT-4	7	25
N2_GTGTTCCTCGCCTAGG	GTGTTCCTCGCCTAGG-4	7	25
N2_TAGTGCATCATGTCTT	TAGTGCATCATGTCTT-4	7	24
N2_TCAGTCCTCACGACTA	TCAGTCCTCACGACTA-4	7	30
N2_TCATGAGTCTAAGGAA	TCATGAGTCTAAGGAA-4	7	29
N2_TCATGGAGTACTGGGA	TCATGGAGTACTGGGA-4	7	29
N2_TGCAGTAAGCGCCCAT	TGCAGTAAGCGCCCAT-4	7	37
N2_TGGATCAGTTACCGTA	TGGATCAGTTACCGTA-4	7	30
N2_TGTCCACCACGCGGTT	TGTCCACCACGCGGTT-4	7	29
N2_TGTTGGACATGGGAAC	TGTTGGACATGGGAAC-4	7	32
N2_TTCATTGAGACAACAT	TTCATTGAGACAACAT-4	7	31
N2_TTCTCTCGTAGATTGA	TTCTCTCGTAGATTGA-4	7	26
N2_TTGTGGAAGATAGTCA	TTGTGGAAGATAGTCA-4	7	36
N2_TTTGTTGTCAAGCTTG	TTTGTTGTCAAGCTTG-4	7	36
T1_AGATCCATCGACATCA	AGATCCATCGACATCA-5	7	44
T1_GTGGAGACATTGAAGA	GTGGAGACATTGAAGA-5	7	24
T1_TACCGAACACTCACTC	TACCGAACACTCACTC-5	7	35
T2_ACGGAAGCACACAGCC	ACGGAAGCACACAGCC-6	7	25
T2_ACTGTCCGTTAATCGC	ACTGTCCGTTAATCGC-6	7	26
T2_AGATAGAGTCGCATCG	AGATAGAGTCGCATCG-6	7	17
T2_AGGTCTAGTATGAGAT	AGGTCTAGTATGAGAT-6	7	35
T2_ATGTCTTCAGTAACGG	ATGTCTTCAGTAACGG-6	7	28
T2_GAAACCTCATCGCTAA	GAAACCTCATCGCTAA-6	7	35
T2_GAAGCCCGTAATGATG	GAAGCCCGTAATGATG-6	7	22
T2_GGGAGTAGTCTCACAA	GGGAGTAGTCTCACAA-6	7	27
T2_TACCCACAGCCTATTG	TACCCACAGCCTATTG-6	7	28
T2_TAGCACATCTCGCTCA	TAGCACATCTCGCTCA-6	7	45
T2_TCTAACTGTCCACTCT	TCTAACTGTCCACTCT-6	7	32
T2_TGACCCTTCCCAGGAC	TGACCCTTCCCAGGAC-6	7	21
T2_TTACCGCTCAACACGT	TTACCGCTCAACACGT-6	7	25
T2_TTGACCCTCCAGGACC	TTGACCCTCCAGGACC-6	7	28
T3_GTCATTTTCCTGATAG	GTCATTTTCCTGATAG-1	7	56
N2_TAAGCCATCTAGTTCT	TAAGCCATCTAGTTCT-4	3	39
T1_CATTGAGTCGACCCAG	CATTGAGTCGACCCAG-5	3	22
T2_GTTGCGGAGTCAAGCG	GTTGCGGAGTCAAGCG-6	3	40
T1_ACTATGGCAAATACGA	ACTATGGCAAATACGA-5	3	60
T1_ATTGTTCCAGACCTGC	ATTGTTCCAGACCTGC-5	3	58
T1_CATTGTTTCCTCTAAT	CATTGTTTCCTCTAAT-5	3	53
T2_CAACAGTGTTGGGTAG	CAACAGTGTTGGGTAG-6	3	58
N1_TGTCCACGTAAGGTCG	TGTCCACGTAAGGTCG-3	3	58
N2_AGGTTGTTCGACGAGA	AGGTTGTTCGACGAGA-4	3	52
N2_TCGCTTGCAGTCCGTG	TCGCTTGCAGTCCGTG-4	3	67
T1_AAACCCACACTCAAGT	AAACCCACACTCAAGT-5	3	52
T1_AAACCCATCCTTCTGG	AAACCCATCCTTCTGG-5	3	54
T1_AAACGAAAGTCTGCAT	AAACGAAAGTCTGCAT-5	3	59
T1_AAACGCTAGCACGATG	AAACGCTAGCACGATG-5	3	50
T1_AAACGCTCACAATGTC	AAACGCTCACAATGTC-5	3	54
T1_AAACGCTCACTACGGC	AAACGCTCACTACGGC-5	3	50
T1_AAACGCTGTGACATCT	AAACGCTGTGACATCT-5	3	39
T1_AAACGCTGTTACGGAG	AAACGCTGTTACGGAG-5	3	46
T1_AAACGCTGTTGAGAGC	AAACGCTGTTGAGAGC-5	3	46
T1_AAAGAACGTGTCTCCT	AAAGAACGTGTCTCCT-5	3	64
T1_AAAGGGCCAGACCTAT	AAAGGGCCAGACCTAT-5	3	33
T1_AAAGGGCCATCCGAGC	AAAGGGCCATCCGAGC-5	3	38
T1_AAAGGTAGTCAGCGTC	AAAGGTAGTCAGCGTC-5	3	39
T1_AAAGTGATCCGTAGTA	AAAGTGATCCGTAGTA-5	3	64
T1_AACAACCAGTGTAGAT	AACAACCAGTGTAGAT-5	3	41
T1_AACAACCGTGAACCGA	AACAACCGTGAACCGA-5	3	53
T1_AACACACCAGGTTACT	AACACACCAGGTTACT-5	3	63
T1_AACACACCATCTAGAC	AACACACCATCTAGAC-5	3	42
T1_AACACACGTATCGAAA	AACACACGTATCGAAA-5	3	61
T1_AACAGGGCACTTCTCG	AACAGGGCACTTCTCG-5	3	57
T1_AACAGGGCAGACCATT	AACAGGGCAGACCATT-5	3	42
T1_AACCATGCACTTGTCC	AACCATGCACTTGTCC-5	3	53
T1_AACCTGAAGATTAGTG	AACCTGAAGATTAGTG-5	3	36
T1_AACCTTTCATGGAAGC	AACCTTTCATGGAAGC-5	3	64
T1_AACCTTTTCTGGCCGA	AACCTTTTCTGGCCGA-5	3	52
T1_AACGAAACACTAACCA	AACGAAACACTAACCA-5	3	66
T1_AACGAAACAGCTACAT	AACGAAACAGCTACAT-5	3	50
T1_AACGAAACATCACAGT	AACGAAACATCACAGT-5	3	55
T1_AACGAAATCCTCATAT	AACGAAATCCTCATAT-5	3	47
T1_AACGGGATCTCGCTCA	AACGGGATCTCGCTCA-5	3	49
T1_AACTTCTAGTTGAAGT	AACTTCTAGTTGAAGT-5	3	50
T1_AACTTCTGTAGGTTTC	AACTTCTGTAGGTTTC-5	3	69
T1_AACTTCTGTGGCAACA	AACTTCTGTGGCAACA-5	3	56
T1_AAGAACAGTGGTTCTA	AAGAACAGTGGTTCTA-5	3	35
T1_AAGACTCAGGGCGAGA	AAGACTCAGGGCGAGA-5	3	45
T1_AAGATAGTCGAGGCAA	AAGATAGTCGAGGCAA-5	3	53
T1_AAGCATCAGCACACAG	AAGCATCAGCACACAG-5	3	42
T1_AAGCCATCAATCAGCT	AAGCCATCAATCAGCT-5	3	42
T1_AAGCCATCAGAGAATT	AAGCCATCAGAGAATT-5	3	37
T1_AAGCGAGGTACAATAG	AAGCGAGGTACAATAG-5	3	48
T1_AAGGTAAAGAAACTGT	AAGGTAAAGAAACTGT-5	3	45
T1_AAGTACCCATAGGTAA	AAGTACCCATAGGTAA-5	3	34
T1_AAGTGAATCTGGGTCG	AAGTGAATCTGGGTCG-5	3	42
T1_AAGTTCGTCCTCTAAT	AAGTTCGTCCTCTAAT-5	3	40
T1_AATAGAGGTACCCGAC	AATAGAGGTACCCGAC-5	3	62
T1_AATCGACCAAGGTACG	AATCGACCAAGGTACG-5	3	44
T1_AATCGTGAGGAAAGTG	AATCGTGAGGAAAGTG-5	3	52
T1_AATCGTGAGTAATTGG	AATCGTGAGTAATTGG-5	3	52
T1_AATGAAGTCCATGCAA	AATGAAGTCCATGCAA-5	3	48
T1_AATGACCAGCATGCAG	AATGACCAGCATGCAG-5	3	53
T1_AATGACCTCTCGGCTT	AATGACCTCTCGGCTT-5	3	58
T1_AATGCCACATCGGATT	AATGCCACATCGGATT-5	3	36
T1_AATGCCATCAGGAAAT	AATGCCATCAGGAAAT-5	3	54
T1_AATGGAAAGCTGACAG	AATGGAAAGCTGACAG-5	3	50
T1_AATTTCCTCATAGACC	AATTTCCTCATAGACC-5	3	47
T1_AATTTCCTCCCGAGAC	AATTTCCTCCCGAGAC-5	3	53
T1_ACAAAGACATTGCTTT	ACAAAGACATTGCTTT-5	3	43
T1_ACAAAGAGTATTCCGA	ACAAAGAGTATTCCGA-5	3	59
T1_ACACCAAGTCAGGTAG	ACACCAAGTCAGGTAG-5	3	55
T1_ACACCAAGTGGCTGCT	ACACCAAGTGGCTGCT-5	3	65
T1_ACACGCGAGGAATGTT	ACACGCGAGGAATGTT-5	3	48
T1_ACACTGATCCCATACC	ACACTGATCCCATACC-5	3	40
T1_ACAGGGAGTTCAAGGG	ACAGGGAGTTCAAGGG-5	3	71
T1_ACAGGGAGTTGCATTG	ACAGGGAGTTGCATTG-5	3	53
T1_ACATCCCCACTCAGAT	ACATCCCCACTCAGAT-5	3	43
T1_ACATCCCCACTCCTGT	ACATCCCCACTCCTGT-5	3	50
T1_ACATCGAAGGCCGCTT	ACATCGAAGGCCGCTT-5	3	41
T1_ACATCGAAGGTACAAT	ACATCGAAGGTACAAT-5	3	39
T1_ACATCGATCCTAGAGT	ACATCGATCCTAGAGT-5	3	42
T1_ACATGCATCAGCTGAT	ACATGCATCAGCTGAT-5	3	46
T1_ACCAAACAGGCGATAC	ACCAAACAGGCGATAC-5	3	52
T1_ACCAACAAGCCTTTCC	ACCAACAAGCCTTTCC-5	3	43
T1_ACCAACATCTAGATCG	ACCAACATCTAGATCG-5	3	38
T1_ACCACAAAGCTCATAC	ACCACAAAGCTCATAC-5	3	50
T1_ACCACAACAAACCGGA	ACCACAACAAACCGGA-5	3	52
T1_ACCACAACAGGGTTGA	ACCACAACAGGGTTGA-5	3	55
T1_ACCCTTGAGGCTTTCA	ACCCTTGAGGCTTTCA-5	3	48
T1_ACCCTTGGTCTGGTTA	ACCCTTGGTCTGGTTA-5	3	50
T1_ACCGTTCTCCGTTGAA	ACCGTTCTCCGTTGAA-5	3	43
T1_ACCGTTCTCGTGCTCT	ACCGTTCTCGTGCTCT-5	3	58
T1_ACCTACCTCACGATCA	ACCTACCTCACGATCA-5	3	55
T1_ACCTGTCGTATTCTCT	ACCTGTCGTATTCTCT-5	3	44
T1_ACGATCACACTCAAGT	ACGATCACACTCAAGT-5	3	53
T1_ACGATGTCAGCGTGAA	ACGATGTCAGCGTGAA-5	3	49
T1_ACGATGTCAGTAACCT	ACGATGTCAGTAACCT-5	3	52
T1_ACGCACGAGCCTCATA	ACGCACGAGCCTCATA-5	3	64
T1_ACGCACGTCATAGACC	ACGCACGTCATAGACC-5	3	40
T1_ACGCACGTCGCTACGG	ACGCACGTCGCTACGG-5	3	57
T1_ACGGGTCAGTAAATGC	ACGGGTCAGTAAATGC-5	3	56
T1_ACGGTCGGTGGACCTC	ACGGTCGGTGGACCTC-5	3	42
T1_ACGGTCGTCTCTGGTC	ACGGTCGTCTCTGGTC-5	3	44
T1_ACGGTTACAGAAGCTG	ACGGTTACAGAAGCTG-5	3	69
T1_ACGTAACCAACCCTAA	ACGTAACCAACCCTAA-5	3	55
T1_ACGTACATCATCACTT	ACGTACATCATCACTT-5	3	66
T1_ACGTACATCGAAGGAC	ACGTACATCGAAGGAC-5	3	44
T1_ACGTAGTCAGCCATTA	ACGTAGTCAGCCATTA-5	3	51
T1_ACGTTCCAGAGCCCAA	ACGTTCCAGAGCCCAA-5	3	37
T1_ACGTTCCTCTCATTAC	ACGTTCCTCTCATTAC-5	3	49
T1_ACTACGACAAGCAGGT	ACTACGACAAGCAGGT-5	3	50
T1_ACTACGACAGCAAGAC	ACTACGACAGCAAGAC-5	3	46
T1_ACTATCTGTACAACGG	ACTATCTGTACAACGG-5	3	54
T1_ACTATTCCAAGACCTT	ACTATTCCAAGACCTT-5	3	64
T1_ACTATTCTCGCCACTT	ACTATTCTCGCCACTT-5	3	54
T1_ACTCCCACAAGATCCT	ACTCCCACAAGATCCT-5	3	44
T1_ACTCCCACACTGGAAG	ACTCCCACACTGGAAG-5	3	39
T1_ACTCTCGCACCATTCC	ACTCTCGCACCATTCC-5	3	39
T1_ACTCTCGTCTACGGGC	ACTCTCGTCTACGGGC-5	3	36
T1_ACTGATGAGGTACAAT	ACTGATGAGGTACAAT-5	3	48
T1_ACTGCAAGTGCCTGAC	ACTGCAAGTGCCTGAC-5	3	54
T1_ACTTAGGGTGGCGTAA	ACTTAGGGTGGCGTAA-5	3	61
T1_ACTTATCGTGAATTGA	ACTTATCGTGAATTGA-5	3	76
T1_ACTTTCACAAAGTGTA	ACTTTCACAAAGTGTA-5	3	39
T1_ACTTTCACAGGCACTC	ACTTTCACAGGCACTC-5	3	53
T1_AGAAATGAGTAAGACT	AGAAATGAGTAAGACT-5	3	51
T1_AGAAATGGTTGGAGAC	AGAAATGGTTGGAGAC-5	3	33
T1_AGAAATGTCCAGCTCT	AGAAATGTCCAGCTCT-5	3	56
T1_AGAAATGTCCTTTAGT	AGAAATGTCCTTTAGT-5	3	46
T1_AGAACAAGTATTTCCT	AGAACAAGTATTTCCT-5	3	51
T1_AGAACAATCTCCCATG	AGAACAATCTCCCATG-5	3	36
T1_AGAACCTCAAGAGGCT	AGAACCTCAAGAGGCT-5	3	39
T1_AGAACCTTCTGGAGAG	AGAACCTTCTGGAGAG-5	3	26
T1_AGAAGCGTCAGGCGAA	AGAAGCGTCAGGCGAA-5	3	61
T1_AGACAGGTCGAACTCA	AGACAGGTCGAACTCA-5	3	55
T1_AGACCATGTTGGTGTT	AGACCATGTTGGTGTT-5	3	46
T1_AGACTCAGTCAGGTAG	AGACTCAGTCAGGTAG-5	3	50
T1_AGAGAATGTGCGAACA	AGAGAATGTGCGAACA-5	3	54
T1_AGAGCAGGTTCCGTTC	AGAGCAGGTTCCGTTC-5	3	52
[truncated: 18,549 more rows]
