# Supplementary material for: Single-cell transcriptomics reveals cellular heterogeneity and molecular stratification of cervical cancer
Source: Commun Biol. 2022 Nov 10;5:1208. doi: 10.1038/s42003-022-04142-w (PMC9649750; doi:10.1038/s42003-022-04142-w)
Supplement: Supplementary file 4 — Supplementary Data 2 [file 42003_2022_4142_MOESM4_ESM.xlsx]

## Sheet: Supplementary Data 2
#Supplementary Data 2. Gene expression differences between tumor and NAT fibroblasts
Gene	pct.1	pct.2	Pvalue	FDR	log2FoldChange
CXCL8	0.602	0.082	0	0	2.70867
RPS26	0.944	0.826	0	0	1.29138
FBLN1	0.936	0.981	0	0	-1.39354
CFD	0.693	0.663	0	0	-1.89463
IGFBP5	0.654	0.889	0	0	-2.74851
MT-ND1	0.999	0.997	2.87546205879605e-321	1.05244786813994e-316	0.944593
SPARCL1	0.78	0.947	3.6262e-296	1.32722e-291	-1.25866
CST3	0.837	0.88	3.22396e-276	1.18e-271	-1.30056
HSPA8	0.906	0.813	3.66824e-259	1.34261e-254	1.08676
CXCL2	0.6	0.242	1.07362e-246	3.92957e-242	2.17753
KRT17	0.446	0.103	4.90622e-236	1.79573e-231	1.6823
EPB41L2	0.628	0.278	7.69991e-220	2.81824e-215	0.999946
ICAM1	0.554	0.284	1.28404e-219	4.69971e-215	1.26372
CD81	0.938	0.964	6.20298e-215	2.27035e-210	-0.888221
SCGB3A1	0.446	0.104	7.24445e-212	2.65154e-207	0.848006
PPP1R15A	0.914	0.821	4.78165e-207	1.75013e-202	0.936835
TBX3	0.714	0.386	1.48269e-204	5.42679e-200	0.951329
PLPP3	0.598	0.78	2.73719e-197	1.00184e-192	-1.24519
IL32	0.364	0.076	8.37702e-195	3.06607e-190	1.09619
PRSS23	0.521	0.68	4.8144e-189	1.76212e-184	-1.60406
PTMA	0.991	0.993	1.49946e-188	5.48816e-184	0.647968
CCN5	0.303	0.61	8.49253e-186	3.10835e-181	-2.26461
PTGDS	0.733	0.818	7.9529e-185	2.91084e-180	-2.71272
MT2A	0.816	0.95	3.60354e-178	1.31893e-173	-1.49694
NFKBIA	0.878	0.747	5.50876e-176	2.01626e-171	1.11519
RAMP1	0.361	0.679	4.22699e-172	1.54712e-167	-1.78239
FCGRT	0.705	0.816	2.11123e-167	7.72732e-163	-0.845252
S100A10	0.789	0.838	1.39238e-164	5.09627e-160	-0.936469
S100A4	0.757	0.691	6.96333e-164	2.54865e-159	-0.774575
RARRES1	0.473	0.162	1.40111e-161	5.12819e-157	1.33194
IGF1	0.272	0.584	2.72616e-161	9.97803e-157	-1.66703
BTG2	0.832	0.673	1.94057e-157	7.10269e-153	1.13726
CCL2	0.622	0.415	1.03589e-155	3.79146e-151	1.83211
DNAJB1	0.932	0.867	8.31483e-154	3.04331e-149	0.958919
CD9	0.503	0.766	2.18839e-153	8.00972e-149	-0.936048
HSPB6	0.347	0.662	2.5944e-151	9.49576e-147	-0.910913
COL8A1	0.172	0.01	5.42342e-150	1.98503e-145	0.659954
NCL	0.886	0.713	4.45545e-149	1.63074e-144	0.718009
SULF2	0.279	0.588	5.21252e-147	1.90783e-142	-0.996634
SERPINF1	0.785	0.849	2.23275e-145	8.17208e-141	-0.929234
HIST1H4C	0.678	0.418	1.05937e-144	3.87741e-140	0.944828
MT1E	0.411	0.699	2.69648e-144	9.86939e-140	-1.75282
PLAC9	0.483	0.618	7.97759e-142	2.91988e-137	-1.63583
SGIP1	0.435	0.134	9.46587e-139	3.4646e-134	0.678995
EMP3	0.662	0.806	1.48803e-137	5.44633e-133	-0.745589
TNFAIP2	0.561	0.353	2.49881e-136	9.14589e-132	1.09932
LUM	0.905	0.686	3.04492e-134	1.11447e-129	0.707532
TIMP2	0.909	0.96	1.17586e-133	4.30376e-129	-0.665066
SERF2	0.93	0.963	6.88079e-133	2.51844e-128	-0.617886
COL1A2	0.868	0.84	3.0325e-132	1.10993e-127	-1.66331
SPRY1	0.502	0.22	6.29791e-132	2.3051e-127	0.957046
NRP1	0.449	0.159	2.77974e-130	1.01741e-125	0.712538
HSP90AB1	0.977	0.963	5.20931e-130	1.90666e-125	0.69363
COL6A2	0.842	0.935	7.42093e-130	2.71613e-125	-0.80159
CTSD	0.552	0.705	8.30612e-129	3.04012e-124	-1.01116
COL18A1	0.376	0.636	2.87946e-128	1.05391e-123	-0.917836
DNAJA1	0.914	0.857	7.04703e-128	2.57928e-123	0.86473
COL14A1	0.55	0.677	4.69193e-125	1.71729e-120	-1.18558
TCEAL4	0.718	0.872	6.03045e-125	2.20721e-120	-0.764785
PCSK1N	0.099	0.371	1.39055e-124	5.08957e-120	-1.24268
SLC18A2	0.035	0.28	2.23224e-122	8.17023e-118	-0.922597
CXCL3	0.356	0.12	5.91903e-122	2.16643e-117	1.30941
FXYD1	0.618	0.779	3.29456e-121	1.20584e-116	-0.765276
GAS6	0.552	0.684	4.81667e-119	1.76295e-114	-0.901536
SULF1	0.253	0.055	2.05868e-118	7.53496e-114	0.812164
LEPR	0.287	0.103	2.16345e-118	7.91843e-114	0.881159
SYNE1	0.713	0.503	1.82034e-117	6.66263e-113	0.844863
PTGS2	0.448	0.211	1.54248e-114	5.64563e-110	1.29887
PRELP	0.408	0.662	3.16149e-113	1.15714e-108	-0.82859
S100A9	0.541	0.258	8.44252e-111	3.09005e-106	0.797439
EGR3	0.433	0.197	7.78837e-110	2.85062e-105	0.898309
SERPINE1	0.386	0.165	9.93845e-108	3.63757e-103	1.04844
LTBP1	0.446	0.615	9.42205e-105	3.44857e-100	-1.10606
HSP90AA1	0.983	0.987	2.04535e-104	7.48618e-100	0.732643
MAFB	0.6	0.327	2.44927e-104	8.96458e-100	0.88077
ABCA8	0.388	0.155	9.97929e-104	3.65252e-99	0.809069
CACNA1D	0.269	0.067	1.98044e-103	7.24862e-99	0.660568
ABLIM1	0.353	0.12	2.97612e-103	1.08929e-98	0.637328
BHLHE41	0.439	0.199	3.88629e-103	1.42242e-98	0.68406
PBX1	0.696	0.855	4.71864e-103	1.72707e-98	-0.777377
BRD2	0.822	0.665	8.5968e-103	3.14651e-98	0.714977
NFKBIZ	0.755	0.607	6.21166e-102	2.27353e-97	0.806232
AKAP12	0.608	0.385	8.28782e-102	3.03343e-97	0.801731
PCOLCE	0.663	0.713	9.11373e-101	3.33572e-96	-0.883804
PTCH1	0.361	0.176	1.04731e-100	3.83327e-96	0.910889
FHL1	0.206	0.473	8.5732e-100	3.13788e-95	-0.685963
GOLGB1	0.721	0.533	1.85935e-98	6.80539e-94	0.700044
ID1	0.452	0.239	2.69162e-97	9.85159e-93	0.965318
GPNMB	0.659	0.765	4.09413e-96	1.49849e-91	-0.801417
REL	0.471	0.277	1.61454e-95	5.90938e-91	0.688695
RABAC1	0.686	0.825	3.33911e-95	1.22215e-90	-0.58592
CPED1	0.454	0.218	3.11234e-94	1.13915e-89	0.605281
ZBTB16	0.056	0.277	1.26527e-92	4.63102e-88	-0.606302
S100A2	0.396	0.163	6.37745e-92	2.33421e-87	0.607356
CDH13	0.11	0.351	1.20819e-91	4.42211e-87	-0.588301
MFAP5	0.164	0.397	2.03602e-90	7.45203e-86	-1.21251
COL1A1	0.871	0.917	2.51722e-89	9.21326e-85	-1.71293
CTNNB1	0.551	0.735	6.16292e-89	2.25569e-84	-0.876474
SPARC	0.716	0.866	6.32253e-89	2.31411e-84	-0.934606
SOD3	0.641	0.667	1.61347e-88	5.90548e-84	-0.759886
JAZF1	0.23	0.456	3.8774e-87	1.41917e-82	-0.6202
TNFAIP3	0.498	0.298	7.63334e-87	2.79388e-82	1.0379
HELLPAR	0.099	0.322	1.08511e-86	3.9716e-82	-0.706964
ANXA2	0.806	0.803	2.54959e-86	9.33175e-82	-0.5944
BST2	0.327	0.116	1.21086e-85	4.43187e-81	0.731872
MICOS10	0.605	0.719	1.48361e-85	5.43015e-81	-0.589395
SSR4	0.703	0.814	8.72256e-85	3.19255e-80	-0.683863
TCF4	0.862	0.753	9.2298e-85	3.3782e-80	0.625029
CKB	0.348	0.539	2.23485e-84	8.17978e-80	-1.06934
UACA	0.455	0.241	9.28562e-84	3.39863e-79	0.647548
EIF4A3	0.622	0.432	3.82996e-83	1.4018e-78	0.669898
CSRP2	0.541	0.303	5.60034e-83	2.04978e-78	0.645854
PPP1CB	0.467	0.648	7.71275e-83	2.82294e-78	-0.682668
COL15A1	0.407	0.179	8.27105e-83	3.02729e-78	0.63402
CAVIN3	0.487	0.647	1.26748e-82	4.63912e-78	-0.625625
CXCL1	0.431	0.231	6.05663e-82	2.21679e-77	1.37303
JUN	0.962	0.963	1.71174e-81	6.26514e-77	0.874221
KDM6B	0.611	0.469	2.95237e-81	1.0806e-76	0.703728
CACHD1	0.359	0.151	6.23762e-81	2.28303e-76	0.586559
GEM	0.747	0.728	1.77615e-80	6.50088e-76	0.723154
SAT1	0.865	0.793	1.45101e-78	5.31085e-74	0.777133
PLTP	0.507	0.648	1.4598e-78	5.34301e-74	-0.70041
C3	0.382	0.169	2.06739e-78	7.56686e-74	1.08995
CCDC80	0.814	0.916	5.84469e-78	2.13922e-73	-0.925752
SNCA	0.07	0.266	3.63706e-76	1.3312e-71	-0.627024
IL6	0.31	0.173	1.1733e-75	4.2944e-71	1.01039
TUBB4B	0.826	0.704	5.72979e-75	2.09716e-70	0.658426
CTSB	0.634	0.772	1.02981e-74	3.76921e-70	-0.651939
ACTB	0.952	0.984	1.96754e-74	7.20138e-70	-0.706473
SOD2	0.893	0.875	9.28434e-74	3.39816e-69	1.02209
IER3	0.768	0.691	1.1038e-72	4.04003e-68	1.08461
FOSB	0.949	0.938	1.34329e-71	4.91658e-67	0.673045
MITF	0.411	0.619	6.44841e-71	2.36018e-66	-0.627861
MT1M	0.089	0.281	1.04816e-69	3.83636e-65	-0.830383
RAMP2	0.17	0.379	2.25423e-69	8.25071e-65	-0.690827
BASP1	0.348	0.587	3.72268e-69	1.36254e-64	-0.668411
COLEC12	0.277	0.464	6.63348e-69	2.42792e-64	-0.819177
ID3	0.749	0.528	1.0682e-68	3.90973e-64	0.756014
FAM133B	0.719	0.546	1.27051e-68	4.65018e-64	0.606105
OGN	0.398	0.565	2.15404e-68	7.88399e-64	-1.01964
INHBA	0.178	0.049	3.19722e-68	1.17022e-63	0.837971
PCOLCE2	0.081	0.277	1.35572e-67	4.96209e-63	-0.639019
HSPH1	0.847	0.788	5.43678e-66	1.98992e-61	0.711109
KRT19	0.318	0.469	2.23065e-65	8.16439e-61	-0.987921
UBE2S	0.743	0.598	4.08009e-65	1.49335e-60	0.593386
NR4A1	0.814	0.711	5.39404e-65	1.97427e-60	0.642552
COL3A1	0.926	0.93	1.53141e-64	5.6051e-60	-1.36754
BNC2	0.276	0.479	1.3937e-63	5.10106e-59	-0.70129
COL5A1	0.457	0.64	1.7693e-63	6.47582e-59	-0.603966
REXO2	0.512	0.672	1.78365e-63	6.52834e-59	-0.61881
TNXB	0.31	0.517	1.09377e-61	4.0033e-57	-0.663691
MATN2	0.314	0.508	1.83942e-61	6.73248e-57	-0.761029
CLU	0.474	0.677	1.2303e-60	4.50301e-56	-0.823663
POSTN	0.127	0.023	1.28434e-60	4.70081e-56	0.810454
PGR	0.374	0.576	2.48153e-60	9.08266e-56	-0.607478
RRAD	0.372	0.249	1.73892e-59	6.36463e-55	0.899951
GADD45B	0.868	0.78	3.84557e-59	1.40752e-54	0.754898
LEFTY2	0.046	0.171	2.81431e-58	1.03007e-53	-1.67631
ANXA1	0.632	0.647	4.13869e-58	1.5148e-53	-0.631025
NR4A2	0.407	0.257	5.28555e-58	1.93456e-53	0.680131
APCDD1	0.344	0.194	4.96194e-57	1.81612e-52	0.645843
MGP	0.965	0.975	7.31299e-56	2.67663e-51	0.69006
FBN1	0.5	0.596	7.39457e-55	2.70649e-50	-0.651713
RGS16	0.432	0.273	9.86407e-55	3.61035e-50	0.881941
GAS1	0.225	0.389	1.2964e-54	4.74494e-50	-0.969924
PRLR	0.302	0.519	1.48164e-54	5.42295e-50	-0.62932
HLA-B	0.81	0.733	5.18737e-54	1.89863e-49	0.607269
MT1A	0.073	0.231	5.77741e-54	2.11459e-49	-0.862645
WTAP	0.632	0.554	1.27657e-53	4.67239e-49	0.607398
APOE	0.299	0.47	6.45445e-50	2.36239e-45	-1.23137
TCIM	0.345	0.18	6.94588e-50	2.54226e-45	0.602767
RHOB	0.716	0.788	7.33895e-49	2.68613e-44	-1.09574
MT1X	0.353	0.499	2.18069e-48	7.98155e-44	-1.59893
RASD1	0.462	0.295	5.5777e-45	2.04149e-40	0.619368
MMP11	0.149	0.109	1.32928e-44	4.86531e-40	1.29173
SCARA3	0.132	0.263	1.25115e-43	4.57934e-39	-0.605156
FHL2	0.228	0.294	1.42189e-42	5.20426e-38	-0.673876
NNMT	0.539	0.455	3.62785e-41	1.32783e-36	0.614209
TUBA1A	0.862	0.823	8.80855e-41	3.22402e-36	0.681753
G0S2	0.232	0.117	9.92535e-41	3.63278e-36	0.699548
CARMN	0.128	0.246	3.55891e-40	1.3026e-35	-0.772746
VCAN	0.631	0.472	5.68159e-38	2.07952e-33	0.585476
FOS	0.947	0.959	8.14652e-36	2.98171e-31	0.678584
KCNQ1OT1	0.718	0.63	2.15187e-35	7.87605e-31	0.618672
CXCL14	0.627	0.468	3.75753e-32	1.37529e-27	0.651403
GADD45G	0.332	0.466	2.06062e-27	7.54208e-23	-0.637737
IGLC2	0.158	0.069	2.7979e-26	1.02406e-21	1.15112
DEPP1	0.092	0.15	4.79036e-26	1.75332e-21	-0.771819
RGS5	0.104	0.099	3.5397e-24	1.29557e-19	0.8322
AC108134.2	0.061	0.137	1.20467e-20	4.40922e-16	-0.857472
