# Supplementary material for: Single-cell transcriptomics reveals cellular heterogeneity and molecular stratification of cervical cancer
Source: Commun Biol. 2022 Nov 10;5:1208. doi: 10.1038/s42003-022-04142-w (PMC9649750; doi:10.1038/s42003-022-04142-w)
Supplement: Supplementary file 5 — Supplementary Data 3 [file 42003_2022_4142_MOESM5_ESM.xlsx]

## Sheet: Supplementary Data 3
#Supplementary Data 3. Gene expression differences between iCAF and myCAF cells.
Gene	pct.1	pct.2	Pvalue	FDR	log2FoldChange
LEFTY2	0.519	0.017	0	0	3.14577
MT1X	0.635	0.421	0	0	2.73773
CLU	0.94	0.541	0	0	2.68402
MYH11	0.73	0.119	0	0	2.55495
RHOB	0.961	0.709	0	0	2.48535
RAMP1	0.953	0.519	0	0	2.43541
PGM2L1	0.809	0.28	0	0	2.34122
TAGLN	0.849	0.577	0	0	2.30067
FHL2	0.662	0.142	0	0	2.01324
DEPP1	0.404	0.042	0	0	1.98839
GAS1	0.645	0.262	0	0	1.98243
PCP4	0.521	0.088	0	0	1.91549
MT1E	0.714	0.643	0	0	1.76297
CARMN	0.523	0.12	0	0	1.75582
PPP1R12B	0.576	0.128	0	0	1.71428
MAP3K20	0.79	0.53	0	0	1.71124
DES	0.583	0.135	0	0	1.69828
LPP	0.814	0.592	0	0	1.6648
KCNMA1	0.556	0.043	0	0	1.66151
CSRP1	0.731	0.409	0	0	1.6236
SCARA3	0.566	0.125	0	0	1.60234
COLEC12	0.712	0.337	0	0	1.54795
PRLR	0.726	0.402	0	0	1.53434
SYNPO2	0.696	0.404	0	0	1.53015
PALLD	0.9	0.737	0	0	1.52999
NRP2	0.616	0.209	0	0	1.52657
PDE8B	0.491	0.065	0	0	1.49761
XIST	0.974	0.815	0	0	1.48743
CCDC71L	0.565	0.385	0	0	1.47083
NEAT1	0.996	0.984	0	0	1.42025
DUSP1	0.875	0.83	0	0	1.41556
THBS1	0.771	0.635	0	0	1.38919
MYLK	0.719	0.512	0	0	1.3689
ZFP36L1	0.975	0.942	0	0	1.36576
CTNNB1	0.81	0.674	0	0	1.33456
SVIL	0.672	0.376	0	0	1.32505
IER2	0.884	0.841	0	0	1.31571
MCC	0.513	0.235	0	0	1.30901
PBX1	0.907	0.808	0	0	1.29709
ACTB	0.988	0.977	0	0	1.29183
RERG	0.522	0.148	0	0	1.26813
BNC2	0.623	0.388	0	0	1.2516
INTS6	0.673	0.556	0	0	1.24406
PSD3	0.547	0.31	0	0	1.23619
ACTA2	0.418	0.362	0	0	1.22943
MALAT1	0.999	0.999	0	0	1.22109
SEMA3C	0.604	0.388	0	0	1.20247
FTX	0.678	0.416	0	0	1.17494
SNHG5	0.845	0.802	0	0	1.15285
VMP1	0.792	0.673	0	0	1.1257
PSD	0.376	0.074	0	0	1.12372
LRIG1	0.489	0.194	0	0	1.1118
PIK3R1	0.624	0.518	0	0	1.11038
MYOCD	0.303	0.011	0	0	1.09921
HSD17B6	0.359	0.052	0	0	1.09521
BASP1	0.701	0.502	0	0	1.09235
RBMS1	0.694	0.562	0	0	1.08741
LONRF2	0.37	0.101	0	0	1.08124
CNN1	0.437	0.219	0	0	1.07778
ZDHHC14	0.432	0.157	0	0	1.07589
MCL1	0.861	0.838	0	0	1.07468
TSC22D1	0.811	0.719	0	0	1.06789
FAM53C	0.411	0.245	0	0	1.06496
PAWR	0.541	0.389	0	0	1.04609
MT-CO3	1	0.999	0	0	1.04332
FOS	0.983	0.948	0	0	1.02916
SNHG14	0.571	0.384	0	0	1.0251
PDLIM5	0.4	0.184	0	0	1.02026
TBC1D1	0.377	0.085	0	0	1.02002
MEIS2	0.629	0.432	0	0	1.01653
CUX1	0.55	0.354	0	0	1.00426
TPM1	0.851	0.79	0	0	1.00352
LMOD1	0.47	0.236	0	0	1.00168
CA12	0.322	0.079	0	0	0.996238
HEXIM1	0.613	0.542	0	0	0.995821
SLFN5	0.439	0.226	0	0	0.992993
FRMD6-AS2	0.276	0.008	0	0	0.988554
PTGER2	0.374	0.112	0	0	0.979517
MT-CO1	1	0.999	0	0	0.970549
CTXN1	0.357	0.065	0	0	0.968812
DST	0.844	0.777	0	0	0.967642
VEGFA	0.496	0.393	0	0	0.966141
FOSL2	0.634	0.567	0	0	0.96407
FLNA	0.724	0.691	0	0	0.961858
HAND2-AS1	0.419	0.193	0	0	0.958263
HNRNPH1	0.815	0.74	0	0	0.93658
RERE	0.548	0.372	0	0	0.931213
ACTN1	0.579	0.409	0	0	0.92573
TCEAL2	0.313	0.04	0	0	0.921254
AP1S2	0.434	0.253	0	0	0.92017
MYL9	0.717	0.686	0	0	0.918169
MT-ND4	1	0.999	0	0	0.912134
ESR1	0.692	0.644	0	0	0.910354
PLCE1	0.291	0.077	0	0	0.893307
TEAD1	0.567	0.441	0	0	0.883787
MAF	0.655	0.567	0	0	0.880771
MAPK14	0.381	0.194	0	0	0.877804
RBPJ	0.595	0.474	0	0	0.875963
MT-ND5	0.997	0.986	0	0	0.866754
PTPRF	0.354	0.126	0	0	0.860927
CORO1C	0.377	0.189	0	0	0.814714
SARAF	0.677	0.684	0	0	0.812105
ATP2B4	0.517	0.395	0	0	0.810855
REXO2	0.67	0.646	0	0	0.801237
FNTA	0.44	0.293	0	0	0.786426
UFM1	0.546	0.496	0	0	0.765817
IRS1	0.404	0.286	0	0	0.756775
TPM2	0.81	0.855	0	0	0.749686
IRS2	0.558	0.514	0	0	0.731813
VAV3	0.219	0.008	0	0	0.713898
DSTN	0.849	0.876	0	0	0.692372
CHD3	0.497	0.445	0	0	0.664866
CIRBP	0.9	0.917	0	0	0.629009
MT-CO2	1	0.999	0	0	0.618691
KIF5B	0.553	0.54	0	0	0.604693
CANX	0.676	0.7	0	0	0.600037
GNG12	0.512	0.497	0	0	0.598615
VASN	0.153	0.525	0	0	-0.587396
GPX8	0.101	0.466	0	0	-0.589168
EIF1	0.969	0.994	0	0	-0.601825
RBMS3	0.105	0.466	0	0	-0.604172
OLFML1	0.008	0.339	0	0	-0.622027
PAPSS2	0.003	0.322	0	0	-0.625893
EMP2	0.146	0.536	0	0	-0.629604
HCFC1R1	0.156	0.547	0	0	-0.629639
RPL27A	0.94	0.986	0	0	-0.631196
KDELR1	0.349	0.755	0	0	-0.637384
MYOF	0.07	0.435	0	0	-0.637581
SMAD7	0.114	0.485	0	0	-0.644612
IFI27L2	0.245	0.652	0	0	-0.644834
RPS9	0.961	0.991	0	0	-0.645593
LAMC1	0.141	0.536	0	0	-0.652426
COMT	0.203	0.62	0	0	-0.654758
PLAUR	0.108	0.478	0	0	-0.655576
DLC1	0.057	0.418	0	0	-0.658575
FLRT2	0.004	0.295	0	0	-0.65892
BHLHE41	0.011	0.312	0	0	-0.660724
FKBP9	0.083	0.461	0	0	-0.662381
RPS29	0.941	0.986	0	0	-0.675114
OMD	0.01	0.311	0	0	-0.675409
CD34	0.004	0.328	0	0	-0.675628
SCPEP1	0.203	0.606	0	0	-0.681135
CXXC5	0.055	0.431	0	0	-0.684834
ACVRL1	0.003	0.352	0	0	-0.686751
SELENOW	0.39	0.807	0	0	-0.689854
CYB5R3	0.249	0.685	0	0	-0.702692
PXDC1	0.057	0.436	0	0	-0.703864
CSTB	0.313	0.742	0	0	-0.707523
RPL11	0.974	0.995	0	0	-0.708891
GSTM3	0.161	0.593	0	0	-0.709125
RPL19	0.949	0.987	0	0	-0.712885
SPON1	0.018	0.355	0	0	-0.71324
EFEMP2	0.258	0.667	0	0	-0.720546
KRT13	0.001	0.352	0	0	-0.721712
FGFR1	0.245	0.664	0	0	-0.721831
DBI	0.143	0.589	0	0	-0.724538
SLC2A3	0.155	0.562	0	0	-0.72847
JAZF1	0.141	0.537	0	0	-0.730886
TSC22D3	0.077	0.438	0	0	-0.732256
TNFRSF12A	0.083	0.443	0	0	-0.733494
RPS18	0.981	0.994	0	0	-0.74065
LAMP2	0.29	0.712	0	0	-0.743225
EGFR	0.107	0.525	0	0	-0.745803
FABP5	0.047	0.379	0	0	-0.746602
CSRP2	0.074	0.432	0	0	-0.753515
CD47	0.051	0.468	0	0	-0.755204
SLIT3	0.067	0.438	0	0	-0.761273
S100A8	0.019	0.366	0	0	-0.763433
RPL36AL	0.629	0.907	0	0	-0.763642
RCN3	0.154	0.559	0	0	-0.768557
SERPINH1	0.359	0.762	0	0	-0.771929
TPBG	0.156	0.583	0	0	-0.773523
PDGFD	0.002	0.315	0	0	-0.776085
ANGPTL2	0.099	0.501	0	0	-0.783183
DKK3	0.122	0.552	0	0	-0.784637
B4GALT1	0.139	0.571	0	0	-0.790939
LPAR1	0.032	0.452	0	0	-0.792963
ITM2B	0.918	0.989	0	0	-0.793867
ECM1	0.032	0.405	0	0	-0.795126
CLEC2B	0.123	0.513	0	0	-0.796027
S100A9	0.029	0.394	0	0	-0.801252
SEPTIN11	0.103	0.541	0	0	-0.802526
SLPI	0.015	0.414	0	0	-0.807044
SVEP1	0.008	0.368	0	0	-0.822918
RRAS	0.186	0.653	0	0	-0.829768
CD248	0.053	0.505	0	0	-0.829927
CD302	0.157	0.622	0	0	-0.836574
PHLDA1	0.138	0.541	0	0	-0.847035
NOVA1	0.263	0.729	0	0	-0.847595
CPQ	0.205	0.675	0	0	-0.849751
PDLIM2	0.121	0.601	0	0	-0.853748
GPX3	0.019	0.345	0	0	-0.856991
LRP1	0.537	0.913	0	0	-0.859967
RPS2	0.94	0.989	0	0	-0.864281
CD81	0.909	0.981	0	0	-0.865726
CD55	0.189	0.621	0	0	-0.869469
FRZB	0.045	0.381	0	0	-0.870112
GLRX	0.053	0.42	0	0	-0.870933
GGT5	0.021	0.41	0	0	-0.87794
RPL7A	0.94	0.987	0	0	-0.879992
PDLIM1	0.016	0.404	0	0	-0.880052
CRTAP	0.3	0.784	0	0	-0.880636
RPS23	0.977	0.994	0	0	-0.886208
APP	0.303	0.764	0	0	-0.889509
GSTM5	0.004	0.421	0	0	-0.891841
CAV1	0.463	0.833	0	0	-0.894388
COX7A1	0.152	0.656	0	0	-0.894433
CAVIN3	0.309	0.748	0	0	-0.896683
DPYSL2	0.03	0.507	0	0	-0.902155
MIR22HG	0.137	0.569	0	0	-0.905346
SPTBN1	0.269	0.743	0	0	-0.905884
ICAM1	0.066	0.415	0	0	-0.908826
AHNAK	0.588	0.934	0	0	-0.912968
HSP90AB1	0.928	0.979	0	0	-0.919724
ACP5	0.008	0.424	0	0	-0.923185
EVA1B	0.165	0.691	0	0	-0.929284
PDGFRB	0.238	0.734	0	0	-0.930337
CYBA	0.203	0.719	0	0	-0.940652
C1S	0.617	0.931	0	0	-0.946578
CLIC1	0.296	0.78	0	0	-0.947923
ZFHX4	0.029	0.486	0	0	-0.951196
EMP3	0.531	0.886	0	0	-0.951449
SPRY1	0.025	0.343	0	0	-0.957764
HELLPAR	0.029	0.395	0	0	-0.961195
DNAJA1	0.713	0.921	0	0	-0.961358
NPC2	0.481	0.869	0	0	-0.965188
METRNL	0.107	0.571	0	0	-0.969825
DDAH2	0.324	0.787	0	0	-0.978583
SGK1	0.14	0.529	0	0	-0.979045
SPON2	0.359	0.78	0	0	-0.980752
LGALS3BP	0.336	0.822	0	0	-0.981157
LIMA1	0.249	0.747	0	0	-0.98292
GYPC	0.107	0.628	0	0	-0.983072
LINC00632	0.005	0.443	0	0	-0.985736
IL1R1	0.108	0.585	0	0	-0.989024
PLXDC2	0.115	0.611	0	0	-0.991839
PHLDA2	0.059	0.458	0	0	-0.995209
DNAJB4	0.191	0.624	0	0	-1.00466
TXN	0.419	0.843	0	0	-1.00472
TBX3	0.072	0.563	0	0	-1.01074
FCGRT	0.561	0.894	0	0	-1.01172
PLIN2	0.084	0.49	0	0	-1.01331
TAGLN2	0.241	0.761	0	0	-1.03124
FXYD5	0.039	0.533	0	0	-1.0356
MFAP4	0.23	0.667	0	0	-1.03748
IFI27	0.031	0.39	0	0	-1.03937
CD63	0.891	0.988	0	0	-1.04146
RAMP2	0.057	0.465	0	0	-1.0464
ADD3	0.076	0.609	0	0	-1.0507
SDC2	0.131	0.66	0	0	-1.06346
PPIC	0.102	0.576	0	0	-1.07913
ABL2	0.146	0.607	0	0	-1.0819
AKAP12	0.086	0.538	0	0	-1.08476
EFEMP1	0.025	0.458	0	0	-1.08619
CTHRC1	0.009	0.311	0	0	-1.09407
LAMA2	0.008	0.506	0	0	-1.11368
OLFML3	0.263	0.72	0	0	-1.12517
ANXA5	0.602	0.934	0	0	-1.12544
COL6A2	0.816	0.965	0	0	-1.12639
OAF	0.042	0.581	0	0	-1.12838
THY1	0.122	0.527	0	0	-1.13137
CHCHD10	0.024	0.516	0	0	-1.13166
CRABP2	0.016	0.48	0	0	-1.13313
SLC18A2	0.002	0.343	0	0	-1.14141
DAB2	0.211	0.743	0	0	-1.14608
RARRES2	0.752	0.961	0	0	-1.14769
S100A13	0.257	0.785	0	0	-1.15033
SSPN	0.155	0.706	0	0	-1.15478
COL6A1	0.666	0.945	0	0	-1.16285
ABI3BP	0.104	0.58	0	0	-1.1633
FXYD1	0.466	0.871	0	0	-1.16334
CD99	0.578	0.93	0	0	-1.1657
PLPP3	0.498	0.857	0	0	-1.16656
MFGE8	0.241	0.77	0	0	-1.17437
TMEM176A	0.002	0.492	0	0	-1.18275
ISLR	0.195	0.75	0	0	-1.21146
S100A11	0.554	0.928	0	0	-1.22742
NID1	0.062	0.636	0	0	-1.22939
COL18A1	0.207	0.754	0	0	-1.2315
MYC	0.227	0.658	0	0	-1.23341
S100A10	0.641	0.905	0	0	-1.23654
LTBP4	0.411	0.897	0	0	-1.24186
DPT	0.02	0.414	0	0	-1.24556
PMP22	0.289	0.831	0	0	-1.26036
ZEB2	0.069	0.658	0	0	-1.26335
HTRA1	0.33	0.811	0	0	-1.26412
ALDH1A1	0.09	0.652	0	0	-1.26935
TNXB	0.107	0.638	0	0	-1.27704
COL6A3	0.655	0.941	0	0	-1.28657
FBLN1	0.952	0.984	0	0	-1.29277
CLEC11A	0.169	0.726	0	0	-1.29776
TFPI	0.026	0.621	0	0	-1.29794
COL5A2	0.224	0.74	0	0	-1.30221
PTGS2	0.011	0.329	0	0	-1.3031
C1R	0.586	0.945	0	0	-1.32137
GPRC5A	0.084	0.586	0	0	-1.33062
TMEM176B	0.002	0.543	0	0	-1.373
DCN	0.843	0.997	0	0	-1.41558
MARCKS	0.209	0.792	0	0	-1.41805
TMSB10	0.854	0.988	0	0	-1.42739
FTL	0.967	0.996	0	0	-1.43164
TNFAIP2	0.023	0.514	0	0	-1.45094
MXRA5	0.018	0.515	0	0	-1.47008
PLTP	0.21	0.791	0	0	-1.47668
TNFAIP6	0.043	0.435	0	0	-1.52506
GAS6	0.306	0.805	0	0	-1.54446
ANXA2	0.514	0.914	0	0	-1.54512
GPNMB	0.409	0.883	0	0	-1.55377
F10	0.002	0.639	0	0	-1.55858
LTBP1	0.276	0.715	0	0	-1.58035
DIO2	0.174	0.618	0	0	-1.59801
FSTL1	0.259	0.855	0	0	-1.63628
RND3	0.269	0.842	0	0	-1.66789
PCOLCE	0.342	0.847	0	0	-1.71094
CCL2	0.091	0.574	0	0	-1.71269
PDGFRA	0.037	0.711	0	0	-1.73881
CKB	0.134	0.661	0	0	-1.76555
CRIP1	0.057	0.631	0	0	-1.77117
S100A6	0.892	0.995	0	0	-1.78662
LUM	0.339	0.857	0	0	-1.79213
IGF1	0.202	0.676	0	0	-1.81419
SERPINF1	0.544	0.954	0	0	-1.81873
FBLN2	0.011	0.716	0	0	-1.84151
SFRP1	0.545	0.919	0	0	-1.8539
FBN1	0.135	0.755	0	0	-1.85599
VCAN	0.056	0.658	0	0	-1.86107
PI16	0.004	0.381	0	0	-1.86797
IGFBP6	0.365	0.859	0	0	-1.94272
TIMP1	0.631	0.965	0	0	-1.95842
ADIRF	0.196	0.849	0	0	-2.02683
LGALS3	0.373	0.954	0	0	-2.0473
EMP1	0.142	0.816	0	0	-2.10206
GSN	0.505	0.966	0	0	-2.10421
KRT19	0.013	0.617	0	0	-2.11201
PRSS23	0.289	0.802	0	0	-2.16252
CST3	0.618	0.973	0	0	-2.20883
CTSK	0.275	0.9	0	0	-2.23245
ID3	0.125	0.72	0	0	-2.25637
CEBPD	0.352	0.86	0	0	-2.29202
SOD3	0.136	0.866	0	0	-2.41604
ANXA1	0.141	0.837	0	0	-2.46451
COL3A1	0.837	0.965	0	0	-2.49666
VIM	0.83	0.998	0	0	-2.50326
PTN	0.091	0.787	0	0	-2.61895
IGFBP5	0.664	0.934	0	0	-2.7016
PLAC9	0.022	0.822	0	0	-3.19536
COL1A1	0.785	0.959	0	0	-3.36025
COL14A1	0.081	0.882	0	0	-3.44433
S100A4	0.09	0.931	0	0	-3.54026
APOD	0.016	0.719	0	0	-3.62161
APOE	0.025	0.61	0	0	-3.64864
CXCL14	0.004	0.672	0	0	-3.86809
COL1A2	0.483	0.98	0	0	-4.04202
CCN5	0.038	0.775	0	0	-4.06674
IGFBP7	0.181	0.932	0	0	-4.26289
PTGDS	0.51	0.921	0	0	-4.88678
CFD	0.025	0.912	0	0	-6.13096
COL4A2	0.282	0.682	9.03250813726967e-320	3.30598830332207e-315	-0.786072
APCDD1	0.01	0.291	1.28585524986643e-319	4.70635880003611e-315	-0.799209
DDX17	0.829	0.812	1.79617565545585e-319	6.57418251653396e-315	0.697991
ABCA6	0.006	0.276	2.63702597811307e-319	9.65177878249164e-315	-0.647451
PAPPA	0.066	0.407	5.72468923179794e-319	2.09529350573036e-314	-0.781601
ZEB1	0.59	0.533	2.04772423837946e-318	7.49487548489268e-314	0.712945
JDP2	0.078	0.42	6.4816966143559e-318	2.3723657778204e-313	-0.615045
COL4A1	0.171	0.551	4.46307383064777e-317	1.63352965275539e-312	-0.694027
NFIL3	0.21	0.602	3.22009622101603e-315	1.17858741785408e-310	-0.728681
BRI3	0.445	0.816	9.05568675274129e-315	3.31447190837084e-310	-0.740895
TCIM	0.006	0.275	1.21377087994665e-314	4.44252279769275e-310	-0.852229
LSP1	0.013	0.294	1.38127010016791e-314	5.05558669362457e-310	-0.590725
WDR1	0.371	0.253	2.32818039226335e-314	8.52137305372308e-310	0.664505
GTF2I	0.629	0.614	2.59259100936623e-314	9.48914235338134e-310	0.58787
TCEAL3	0.496	0.439	1.04323544021717e-313	0	0.689323
PSAP	0.695	0.941	1.17015451735312e-313	0	-0.703281
ACTG2	0.263	0.041	1.26936011067976e-313	0	0.9768
CTPS1	0.255	0.043	8.53478357257797e-313	3.12382e-308	0.788482
CXCL1	0.032	0.341	1.7101967890468e-312	6.25949e-308	-1.35391
ELN	0.047	0.368	1.23898720314416e-311	4.53482e-307	-0.711845
CD9	0.787	0.713	1.91802042127625e-310	7.02015e-306	0.751415
CTBP2	0.434	0.347	0	1.25721e-304	0.647714
EPB41L2	0.075	0.416	0	1.62127e-304	-0.698661
MITF	0.595	0.591	0	3.33703e-304	0.656769
IFITM1	0.143	0.515	5.16573e-308	1.89071e-303	-0.725462
SQSTM1	0.645	0.91	3.18129e-307	1.16439e-302	-0.826778
ADM	0.047	0.365	1.16341e-306	4.25819e-302	-0.879982
DPEP1	0	0.244	4.41577e-306	1.61622e-301	-1.08063
TENT5A	0.167	0.541	1.11574e-304	4.08373e-300	-0.77951
ACTN4	0.458	0.4	2.95104e-304	1.08011e-299	0.594766
ITGB5	0.152	0.518	6.92198e-304	2.53351e-299	-0.617011
MED13L	0.487	0.387	4.54601e-302	1.66389e-297	0.695548
TPM4	0.76	0.785	8.53896e-302	3.12535e-297	0.625883
MDM4	0.436	0.276	1.35383e-301	4.95514e-297	0.769809
SNCA	0.365	0.194	6.23089e-301	2.28057e-296	0.886246
MEIS3	0.288	0.13	9.88396e-301	3.61763e-296	0.703127
THUMPD3-AS1	0.396	0.279	1.87911e-300	6.87773e-296	0.869447
EMX2	0.559	0.428	4.28745e-300	1.56925e-295	0.819754
CERCAM	0.066	0.394	1.81503e-299	6.64317e-295	-0.677338
VKORC1	0.311	0.698	4.24149e-298	1.55243e-293	-0.702414
CILP	0.002	0.247	9.38284e-298	3.43421e-293	-0.707932
ERN1	0.411	0.397	1.00937e-296	3.6944e-292	0.607206
PCYOX1	0.22	0.595	2.01875e-296	7.38881e-292	-0.606552
MGST3	0.494	0.845	3.33305e-296	1.21993e-291	-0.601501
ABCA8	0.004	0.253	3.50899e-296	1.28432e-291	-0.744995
MIR99AHG	0.795	0.744	3.66061e-296	1.33982e-291	0.775403
LAMB2	0.257	0.632	1.44599e-294	5.29248e-290	-0.586308
SERTM2	0.208	0.01	2.19872e-293	8.04753e-289	0.939272
EYA4	0.216	0.014	4.36803e-293	1.59874e-288	0.671669
SNHG8	0.399	0.771	5.09497e-293	1.86481e-288	-0.767993
TCF4	0.522	0.86	8.04783e-292	2.94559e-287	-0.71658
EBF1	0.03	0.321	1.42529e-291	5.21671e-287	-0.661211
H3F3B	0.992	0.992	3.04653e-291	1.11506e-286	0.762929
TMOD1	0.406	0.273	3.70824e-291	1.35725e-286	0.730728
FOXO3	0.509	0.502	2.13156e-290	7.80172e-286	0.597583
NME2	0.669	0.914	1.43145e-289	5.23926e-285	-0.699303
OSR2	0.237	0.609	2.23302e-289	8.17309e-285	-0.655014
ECRG4	0.293	0.064	2.31502e-289	8.47322e-285	0.945271
BAG2	0.384	0.303	3.27705e-289	1.19943e-284	0.677432
PDGFRL	0.054	0.366	4.04443e-289	1.4803e-284	-0.649929
CDKN1A	0.362	0.737	6.37359e-289	2.3328e-284	-0.620368
SLC37A3	0.321	0.198	6.14664e-288	2.24973e-283	0.641255
ETS2	0.498	0.499	2.09025e-287	7.65052e-283	0.594316
HGF	0.357	0.134	2.94762e-287	1.07886e-282	0.947109
SLC3A2	0.296	0.674	3.12215e-286	1.14274e-281	-0.678256
MRPS24	0.261	0.637	4.49195e-286	1.6441e-281	-0.649447
SPEG	0.272	0.086	1.07316e-285	3.92786e-281	0.717339
COPZ2	0.117	0.458	1.82807e-284	6.69093e-280	-0.6009
ZC3HAV1	0.211	0.578	2.48607e-284	9.09926e-280	-0.621318
GPM6B	0.016	0.281	7.49968e-284	2.74496e-279	-0.620466
ARPC1B	0.108	0.449	7.84878e-284	2.87273e-279	-0.673047
PAMR1	0.098	0.433	9.24848e-284	3.38504e-279	-0.699239
CRYAB	0.312	0.686	1.71506e-281	6.27728e-277	-1.10563
COL15A1	0.016	0.281	3.87318e-281	1.41762e-276	-0.73995
ERRFI1	0.292	0.665	1.23321e-280	4.51366e-276	-0.935834
PDPN	0.132	0.476	3.7925e-280	1.38809e-275	-0.607213
PNISR	0.711	0.684	5.54211e-278	2.02847e-273	0.665378
GRN	0.182	0.541	3.3224e-277	1.21603e-272	-0.668352
RPL31	0.69	0.929	6.93204e-277	2.5372e-272	-0.65719
DNAJB1	0.744	0.926	1.94357e-276	7.11365e-272	-1.05176
SH3PXD2A	0.596	0.581	2.21719e-276	8.11514e-272	0.625641
IL6ST	0.454	0.807	6.50986e-276	2.38267e-271	-0.621379
CD59	0.465	0.815	2.62847e-275	9.62048e-271	-0.607922
RGCC	0.004	0.239	2.82591e-275	1.03431e-270	-0.693561
PDLIM7	0.394	0.318	3.00625e-275	1.10032e-270	0.632439
F2R	0.003	0.235	3.231e-275	1.18258e-270	-0.649935
SRSF7	0.735	0.688	9.49513e-275	3.47531e-270	0.834416
SYNE2	0.356	0.143	1.39692e-274	5.11286e-270	0.862165
CCBE1	0.012	0.265	1.80334e-274	6.60042e-270	-0.641585
GADD45G	0.566	0.405	2.34514e-274	8.58343e-270	1.3774
N4BP2L2	0.699	0.679	2.66767e-271	9.76395e-267	0.612775
ATP1B1	0.276	0.085	1.03742e-270	3.79706e-266	0.744682
CD83	0.065	0.368	2.28624e-270	8.36786e-266	-0.711705
AEBP1	0.684	0.913	2.63906e-270	9.65924e-266	-0.80312
BAG3	0.345	0.708	1.14206e-267	4.18007e-263	-0.610543
UAP1	0.159	0.504	2.99419e-267	1.0959e-262	-0.623782
CYTOR	0.015	0.264	1.95424e-266	7.15271e-262	-0.61022
MEDAG	0.014	0.261	7.07879e-266	2.59091e-261	-0.594272
PODN	0.139	0.473	3.56342e-264	1.30425e-259	-0.623644
COL27A1	0.461	0.371	1.08712e-263	3.97896e-259	0.694842
CFH	0.008	0.243	3.75126e-263	1.373e-258	-0.710493
CTSD	0.446	0.778	3.2509e-262	1.18986e-257	-1.00757
CDH3	0.18	0.008	1.82906e-261	6.69455e-257	0.596472
OGA	0.419	0.321	4.63985e-260	1.69823e-255	0.645968
QSOX1	0.077	0.381	4.65328e-260	1.70315e-255	-0.632244
LY6E	0.459	0.801	3.67018e-259	1.34332e-254	-0.608028
RAB23	0.33	0.245	4.39024e-257	1.60687e-252	0.603968
LENG8	0.375	0.179	3.71232e-254	1.35874e-249	0.801536
RPL23	0.9	0.97	2.62663e-253	9.61373e-249	-0.628644
MMP2	0.591	0.884	3.87071e-253	1.41672e-248	-0.773796
MT-ND2	1	0.997	9.50632e-253	3.47941e-248	0.601573
KCNK6	0.323	0.188	2.78467e-251	1.01922e-246	0.842068
SMTN	0.325	0.252	1.49085e-250	5.45666e-246	0.589153
KDM7A	0.289	0.149	7.70566e-250	2.82035e-245	0.635282
EDIL3	0.02	0.267	3.50844e-249	1.28413e-244	-0.642448
PRELP	0.378	0.727	6.46839e-247	2.36749e-242	-0.710951
INSR	0.422	0.331	9.02152e-247	3.30197e-242	0.608319
RORB	0.022	0.269	1.18853e-246	4.35013e-242	-0.772835
EMILIN1	0.572	0.501	7.41147e-246	2.71267e-241	0.661519
IL6	0.018	0.255	2.30808e-245	8.44779e-241	-0.671005
ST5	0.361	0.249	1.83713e-243	6.72409e-239	0.648473
TSPYL2	0.483	0.448	3.38748e-243	1.23985e-238	0.6502
ZFP36	0.867	0.878	9.4502e-243	3.45887e-238	0.908479
SECISBP2	0.333	0.184	7.48261e-242	2.73871e-237	0.705005
CDON	0.196	0.023	8.31676e-242	3.04402e-237	0.585219
OGN	0.326	0.628	1.26393e-240	4.62612e-236	-1.38261
LITAF	0.417	0.755	1.36385e-239	4.99184e-235	-0.659429
FUS	0.853	0.848	1.58814e-239	5.81274e-235	0.637595
SYNE1	0.282	0.624	3.08792e-239	1.13021e-234	-0.611234
SPINT2	0.24	0.066	3.12909e-239	1.14528e-234	0.652047
NKTR	0.541	0.449	6.62041e-237	2.42314e-232	0.657606
HSPE1	0.58	0.851	1.18157e-236	4.32468e-232	-0.800931
PCSK7	0.3	0.142	2.30352e-236	8.43112e-232	0.793582
TMEM245	0.348	0.237	2.88536e-236	1.05607e-231	0.605685
NBL1	0.611	0.88	3.75234e-235	1.37339e-230	-0.696319
AKR7A2	0.225	0.56	7.86304e-234	2.87795e-229	-0.594108
MT2A	0.959	0.923	9.2352e-234	3.38017e-229	1.29619
EEF1B2	0.714	0.919	5.00722e-233	1.83269e-228	-0.631335
THBS2	0.254	0.593	1.77743e-232	6.50557e-228	-0.706657
LMNA	0.78	0.932	6.0195e-231	2.2032e-226	-0.766724
DYNLL1	0.704	0.924	7.47755e-231	2.73686e-226	-0.591657
CSF3	0.005	0.209	1.40298e-229	5.13505e-225	-0.59844
TRPC4	0.19	0.023	2.75331e-229	1.00774e-224	0.606502
PMEPA1	0.383	0.718	2.05619e-228	7.52586e-224	-0.73146
SULF2	0.621	0.521	3.93848e-227	1.44152e-222	0.699875
PLOD2	0.368	0.22	4.81931e-227	1.76391e-222	0.750342
TIA1	0.365	0.225	8.21277e-227	3.00596e-222	0.664469
FAM20A	0.28	0.122	4.11913e-226	1.50764e-221	0.755435
GDF15	0.008	0.215	4.67188e-225	1.70996e-220	-0.915001
WNT16	0	0.183	7.83803e-222	2.8688e-217	-0.589778
NUAK1	0.272	0.153	1.18677e-221	4.34369e-217	0.647069
SPARCL1	0.856	0.953	5.98925e-220	2.19213e-215	-0.830724
CALD1	0.953	0.96	7.04788e-220	2.5796e-215	0.614807
WT1	0.236	0.068	6.66004e-219	2.43764e-214	0.631189
ZKSCAN1	0.38	0.279	8.63101e-219	3.15904e-214	0.608905
RPRM	0.231	0.091	2.80857e-216	1.02796e-211	0.654574
BTG1	0.922	0.908	1.56775e-215	5.73812e-211	0.649883
NFKBIA	0.553	0.843	1.67405e-214	6.12721e-210	-0.601096
PPIB	0.693	0.909	5.56036e-211	2.03515e-206	-0.688431
SPARC	0.717	0.897	2.31354e-209	8.4678e-205	-1.36435
NET1	0.266	0.126	1.44202e-208	5.27793e-204	0.633022
PGM5	0.201	0.039	5.79859e-208	2.12234e-203	0.594638
SECTM1	0.202	0.052	1.27202e-207	4.65573e-203	0.586684
AC108134.2	0.259	0.077	1.42104e-207	5.20116e-203	1.68983
DKK1	0.002	0.18	2.05307e-207	7.51445e-203	-0.715385
GLIPR1	0.281	0.13	1.82112e-206	6.66548e-202	0.650265
SERF2	0.919	0.974	2.29925e-206	8.41547e-202	-0.589867
RIC3	0.227	0.048	7.42166e-206	2.7164e-201	0.63047
HIST1H2BG	0.14	0.004	8.03161e-205	2.93965e-200	0.706358
GADD45B	0.752	0.806	2.5601e-203	9.37023e-199	0.839633
OLFML2A	0.307	0.125	4.49698e-202	1.64594e-197	0.671785
FRMD6	0.462	0.359	2.54008e-201	9.29695e-197	0.621576
ID1	0.077	0.337	2.55985e-201	9.36929e-197	-0.737836
C3	0.034	0.258	1.43137e-200	5.23895e-196	-1.47198
PCOLCE2	0.068	0.323	4.55901e-199	1.66864e-194	-0.771873
POLR2J3	0.339	0.205	2.88349e-198	1.05539e-193	0.692071
IGKC	0.016	0.213	2.67853e-197	9.8037e-193	-0.734817
FGFR2	0.225	0.057	2.49733e-195	9.14047e-191	0.613195
SLC5A3	0.381	0.249	1.34142e-194	4.90972e-190	0.818396
MATN2	0.262	0.568	9.14629e-194	3.34763e-189	-0.624114
MT1G	0.182	0.035	1.21445e-191	4.44499e-187	2.27542
FILIP1L	0.319	0.182	2.85509e-191	1.04499e-186	0.825448
SERPINE1	0.035	0.253	3.75232e-191	1.37339e-186	-0.685559
RNF144A	0.302	0.192	4.56435e-191	1.6706e-186	0.595205
TNFAIP3	0.124	0.399	3.12276e-189	1.14296e-184	-0.757694
PLEKHH2	0.416	0.313	1.50833e-188	5.52065e-184	0.641993
CDC42EP3	0.343	0.264	2.00702e-188	7.3459e-184	0.620077
NNMT	0.247	0.549	4.20499e-186	1.53907e-181	-0.948956
CEBPB	0.725	0.896	1.54905e-185	5.66969e-181	-0.655407
STMN1	0.388	0.262	1.34094e-184	4.90798e-180	0.633596
GOLGA8B	0.243	0.083	2.47925e-183	9.07429e-179	0.607022
TGM2	0.319	0.624	4.04097e-183	1.47904e-178	-0.699261
HLA-DRA	0.201	0.121	2.37759e-182	8.70222e-178	0.736869
KRT17	0.013	0.197	3.57054e-182	1.30685e-177	-0.850867
CXCL12	0.533	0.812	4.53653e-181	1.66041e-176	-0.635946
HES6	0.166	0.026	3.9471e-180	1.44468e-175	0.673522
TGFBI	0.216	0.057	5.54269e-180	2.02868e-175	0.627987
PNRC1	0.755	0.909	3.46362e-179	1.26772e-174	-0.683136
SLC30A1	0.212	0.15	1.67218e-176	6.12034e-172	0.858002
ADAMTS1	0.55	0.543	2.05871e-176	7.53507e-172	0.711924
MMP23B	0.062	0.292	2.54102e-176	9.3004e-172	-0.587121
CXCL2	0.103	0.358	5.44263e-176	1.99206e-171	-1.12526
PWWP3B	0.247	0.08	7.11824e-176	2.60535e-171	0.772936
SCX	0.165	0.028	1.12626e-173	4.12222e-169	0.696597
AC037198.1	0.241	0.085	3.29836e-172	1.20723e-167	0.747887
STC1	0.004	0.162	3.45629e-172	1.26504e-167	-0.69137
TXNIP	0.889	0.896	6.44501e-172	2.35894e-167	0.614389
CHI3L1	0.198	0.033	1.00275e-171	3.67017e-167	1.22147
GK5	0.235	0.094	1.1778e-171	4.31088e-167	0.599888
EGR1	0.926	0.924	1.01562e-170	3.71726e-166	0.773728
PLA2G2A	0.165	0.018	8.27703e-167	3.02948e-162	0.666273
GREM1	0.497	0.331	7.5615e-164	2.76758e-159	1.31558
CTSH	0.162	0.427	1.95025e-162	7.13811e-158	-0.6323
SOX4	0.753	0.722	8.04389e-162	2.94414e-157	0.714288
SEMA4A	0.332	0.294	3.11528e-158	1.14022e-153	0.585794
CSKMT	0.261	0.142	3.07795e-157	1.12656e-152	0.643969
LMO3	0.277	0.13	8.97059e-156	3.28333e-151	0.604919
SERPINE2	0.186	0.441	5.91658e-146	2.16553e-141	-0.739013
GBP1	0.289	0.226	9.93679e-146	3.63696e-141	0.627315
CCN1	0.724	0.825	9.29483e-145	3.402e-140	0.633248
CMYA5	0.276	0.162	3.24645e-140	1.18823e-135	0.594897
C7	0.005	0.136	9.63954e-137	3.52817e-132	-1.14777
CXCL3	0.03	0.195	4.18964e-132	1.53345e-127	-0.682396
AC020916.1	0.47	0.43	1.58794e-130	5.812e-126	0.631162
CTSB	0.603	0.812	7.25254e-129	2.6545e-124	-0.628837
MFAP5	0.202	0.431	1.55764e-128	5.70113e-124	-1.10112
MT1A	0.071	0.265	6.91047e-128	2.5293e-123	-0.8728
SFRP2	0.012	0.149	4.13951e-127	1.5151e-122	-0.85737
MMP11	0.013	0.152	1.49715e-126	5.47972e-122	-0.763301
CCN2	0.542	0.632	3.18148e-120	1.16446e-115	0.586976
TNFSF10	0.262	0.216	1.22552e-117	4.48551e-113	0.592368
CXCL8	0.039	0.188	5.76181e-107	2.10888e-102	-1.01623
CCDC80	0.86	0.92	2.08221e-39	7.62109e-35	-0.652533
