# Supplementary material for: Single-cell transcriptomics reveals cellular heterogeneity and molecular stratification of cervical cancer
Source: Commun Biol. 2022 Nov 10;5:1208. doi: 10.1038/s42003-022-04142-w (PMC9649750; doi:10.1038/s42003-022-04142-w)
Supplement: Supplementary file 6 — Supplementary Data 4 [file 42003_2022_4142_MOESM6_ESM.xlsx]

## Sheet: Supplementary Data 4
#Supplementary Data 4. Gene expression differences across CD8+ T cell subclusters.
Gene	pct.1	pct.2	average_logFC	Pvalue	FDR	Cluster
IL7R	0.874	0.156	1.79576	0	0	1
GPR183	0.741	0.19	1.30183	8.67514e-257	3.17519e-252	1
KLRB1	0.665	0.2	1.39967	1.38318e-211	5.06259e-207	1
RORA	0.67	0.201	1.05866	6.47989e-196	2.3717e-191	1
TPT1	0.994	0.979	0.500453	5.86226e-187	2.14564e-182	1
RPS29	0.992	0.959	0.511684	4.94222e-181	1.8089e-176	1
EEF1A1	0.994	0.979	0.479287	4.62084e-170	1.69127e-165	1
CCR6	0.305	0.018	0.863495	5.15255e-158	1.88588e-153	1
RPL38	0.974	0.876	0.534955	3.13791e-153	1.14851e-148	1
RPS27	0.997	0.975	0.432543	5.41221e-153	1.98092e-148	1
RPS21	0.985	0.925	0.474859	1.99679e-150	7.30844e-146	1
RPL34	0.99	0.95	0.431877	1.40159e-149	5.12996e-145	1
RPS16	0.983	0.921	0.52849	1.30554e-147	4.77839e-143	1
RPL39	0.994	0.958	0.402604	1.00973e-143	3.6957e-139	1
RPL3	0.983	0.926	0.503133	7.69084e-140	2.81492e-135	1
RPS12	0.994	0.96	0.48227	1.60878e-136	5.88831e-132	1
RPL37	0.986	0.949	0.441175	1.53406e-131	5.61481e-127	1
RPS6	0.99	0.936	0.51124	4.71045e-131	1.72407e-126	1
RPLP2	0.984	0.928	0.438221	2.06563e-120	7.56042e-116	1
RPL30	0.986	0.951	0.37589	8.47806e-118	3.10305e-113	1
RPL41	0.995	0.982	0.327364	9.55284e-114	3.49643e-109	1
RPL32	0.986	0.956	0.394996	9.95642e-114	3.64415e-109	1
SPOCK2	0.566	0.199	0.67015	2.47975e-113	9.07614e-109	1
RPL27A	0.976	0.925	0.374368	2.98315e-113	1.09186e-108	1
RPS28	0.988	0.957	0.3804	1.8359e-112	6.71958e-108	1
LTB	0.569	0.222	0.9143	5.61519e-108	2.05522e-103	1
RPL36A	0.964	0.86	0.465577	1.43497e-107	5.25214e-103	1
RPL13	0.996	0.978	0.396637	1.03268e-105	3.77971e-101	1
RPL28	0.991	0.974	0.343722	1.00455e-103	3.67677e-99	1
RPL36	0.982	0.933	0.399636	1.18231e-101	4.32739e-97	1
RPS3	0.986	0.94	0.379534	2.41678e-100	8.84566e-96	1
RPS10	0.941	0.849	0.457089	8.59389e-100	3.14545e-95	1
RPS8	0.985	0.941	0.433261	4.05274e-99	1.48334e-94	1
RPLP0	0.914	0.768	0.495141	7.73466e-98	2.83096e-93	1
ARL4C	0.752	0.428	0.667722	3.87948e-95	1.41993e-90	1
CD44	0.855	0.545	0.553679	5.27688e-94	1.93139e-89	1
RPS3A	0.983	0.943	0.40271	1.82654e-93	6.68534e-89	1
RPS14	0.987	0.953	0.381524	4.73256e-90	1.73217e-85	1
RPS18	0.992	0.965	0.360987	1.03001e-88	3.76994e-84	1
CCR7	0.256	0.039	0.784941	2.11488e-88	7.74067e-84	1
VIM	0.961	0.82	0.513208	1.33399e-87	4.88252e-83	1
MAF	0.561	0.242	0.750874	2.72061e-87	9.95771e-83	1
RPLP1	0.998	0.989	0.340684	1.46392e-86	5.3581e-82	1
LMNA	0.732	0.4	0.396256	1.60698e-86	5.88172e-82	1
RPL11	0.982	0.944	0.323594	3.52944e-86	1.29181e-81	1
RPL18A	0.988	0.952	0.382176	6.85307e-86	2.50829e-81	1
RPL37A	0.983	0.932	0.301524	3.36614e-85	1.23204e-80	1
RPL35A	0.971	0.932	0.33104	1.91895e-84	7.02356e-80	1
FOS	0.788	0.469	0.508461	2.15983e-83	7.9052e-79	1
RPL10	0.995	0.974	0.316849	3.04488e-83	1.11446e-78	1
RPL9	0.976	0.925	0.345758	5.00173e-83	1.83068e-78	1
RPL23A	0.978	0.928	0.336092	5.93865e-83	2.17361e-78	1
RPS2	0.99	0.956	0.372927	1.00984e-82	3.6961e-78	1
TMSB4X	0.991	0.972	0.0866624	3.24316e-82	1.18703e-77	1
BTG1	0.971	0.869	0.457942	6.56627e-81	2.40332e-76	1
AHNAK	0.714	0.416	0.607468	1.48196e-79	5.42413e-75	1
TNFRSF25	0.262	0.048	0.517187	1.71008e-79	6.25905e-75	1
RPL21	0.982	0.945	0.363498	2.32613e-77	8.51386e-73	1
PTGER4	0.484	0.189	0.5985	4.17063e-77	1.52649e-72	1
S100A4	0.875	0.688	0.565568	4.99108e-77	1.82678e-72	1
RPL6	0.974	0.909	0.394935	8.83971e-77	3.23542e-72	1
RPL13A	0.977	0.918	0.346235	1.69649e-76	6.20934e-72	1
RPS23	0.983	0.948	0.312089	3.09918e-76	1.13433e-71	1
RPL35	0.969	0.919	0.361491	5.42218e-76	1.98457e-71	1
RPS25	0.98	0.927	0.334442	1.10227e-75	4.0344e-71	1
RPL31	0.908	0.733	0.437442	6.67518e-75	2.44318e-70	1
RPL17	0.983	0.949	0.349796	2.42664e-74	8.88175e-70	1
ANKRD12	0.703	0.476	0.662176	3.31398e-74	1.21295e-69	1
RPS13	0.97	0.903	0.347489	4.06094e-74	1.48634e-69	1
PABPC1	0.88	0.704	0.495932	1.134e-72	4.15054e-68	1
ANXA1	0.854	0.597	0.557595	4.08133e-72	1.49381e-67	1
SRGN	0.969	0.894	0.3603	5.39876e-71	1.976e-66	1
ZFP36L2	0.88	0.656	0.499672	4.80348e-70	1.75812e-65	1
RPS20	0.946	0.813	0.383249	4.84281e-70	1.77252e-65	1
RPS4X	0.987	0.952	0.310682	5.41651e-70	1.9825e-65	1
CXCR4	0.834	0.56	0.393478	1.73265e-69	6.34168e-65	1
EEF1G	0.862	0.684	0.443785	1.73621e-69	6.3547e-65	1
FTH1	0.977	0.936	0.360832	2.10677e-69	7.71098e-65	1
RPL27	0.955	0.876	0.362944	3.48185e-69	1.27439e-64	1
RPL10A	0.964	0.882	0.368368	7.51908e-69	2.75206e-64	1
RPL14	0.97	0.915	0.30027	9.44421e-68	3.45667e-63	1
TSC22D3	0.79	0.519	0.52963	1.24952e-66	4.57336e-62	1
EML4	0.62	0.331	0.519415	1.34839e-66	4.93524e-62	1
MALAT1	1	0.995	0.179645	1.05115e-63	3.84731e-59	1
RCAN3	0.444	0.191	0.535932	9.05816e-61	3.31538e-56	1
KLF6	0.871	0.669	0.531585	2.9569e-60	1.08225e-55	1
RPL5	0.954	0.874	0.334422	3.60764e-60	1.32043e-55	1
EEF1B2	0.893	0.772	0.390211	5.10931e-59	1.87006e-54	1
CALM1	0.963	0.869	0.307703	8.61045e-59	3.15151e-54	1
PBXIP1	0.421	0.174	0.493202	5.49014e-58	2.00945e-53	1
RPS27A	0.99	0.962	0.271393	3.08858e-57	1.13045e-52	1
RPS5	0.942	0.867	0.350911	7.2529e-57	2.65463e-52	1
RPS19	0.992	0.972	0.149191	1.52345e-56	5.57596e-52	1
MT-ND1	0.995	0.96	0.193219	9.27039e-56	3.39306e-51	1
RPS9	0.976	0.933	0.295669	8.87623e-55	3.24879e-50	1
PDE4D	0.438	0.197	0.538017	1.08174e-54	3.95929e-50	1
PTGDS	0.386	0.156	0.61505	8.3961e-54	3.07306e-49	1
PNRC1	0.899	0.714	0.370924	9.97227e-54	3.64995e-49	1
ZFP36	0.78	0.555	0.490945	1.5542e-52	5.68854e-48	1
PPP1CB	0.707	0.457	0.437502	1.62429e-52	5.94507e-48	1
RPL19	0.982	0.947	0.280932	7.78948e-52	2.85103e-47	1
RPS15A	0.99	0.959	0.221136	1.09173e-50	3.99586e-46	1
RPS17	0.825	0.658	0.40804	2.59338e-49	9.49201e-45	1
TNFAIP3	0.803	0.614	0.511616	2.80895e-49	1.0281e-44	1
S100A10	0.832	0.627	0.414256	3.84884e-48	1.40871e-43	1
GLIPR1	0.469	0.247	0.509853	1.22394e-46	4.47974e-42	1
RPL4	0.816	0.645	0.369476	2.8842e-46	1.05565e-41	1
RPL22	0.924	0.828	0.31744	7.01792e-46	2.56863e-41	1
MT-CYB	0.994	0.97	0.0921638	1.47049e-45	5.38213e-41	1
SARAF	0.832	0.676	0.389893	5.61156e-45	2.05389e-40	1
RPL18	0.982	0.937	0.240469	9.86095e-45	3.6092e-40	1
EIF1	0.993	0.971	0.193026	2.53688e-44	9.28523e-40	1
TOMM7	0.852	0.714	0.339424	3.55516e-44	1.30122e-39	1
RPL7	0.902	0.772	0.293988	3.58317e-44	1.31147e-39	1
TAGLN	0.315	0.123	0.420213	3.97532e-44	1.45501e-39	1
ATP2B1	0.449	0.228	0.491512	5.55655e-44	2.03375e-39	1
COL1A2	0.288	0.103	0.492552	5.70398e-44	2.08772e-39	1
RPL26	0.985	0.953	0.215317	7.331e-44	2.68322e-39	1
EZR	0.804	0.634	0.439565	1.11997e-43	4.09921e-39	1
RGCC	0.734	0.5	0.419287	1.1783e-43	4.31269e-39	1
LINC-PINT	0.724	0.496	0.384295	1.01018e-42	3.69737e-38	1
CRIP1	0.914	0.799	0.472189	4.88806e-42	1.78908e-37	1
MT-CO3	0.997	0.981	0.0620282	1.21184e-41	4.43546e-37	1
TUBB4B	0.702	0.47	0.322627	2.4479e-41	8.95956e-37	1
RPS15	0.986	0.95	0.236204	3.79481e-41	1.38894e-36	1
COL3A1	0.251	0.085	0.473857	3.79535e-41	1.38914e-36	1
JUND	0.993	0.948	0.168275	9.41176e-40	3.4448e-35	1
RPL23	0.913	0.797	0.149217	9.1295e-39	3.34149e-34	1
PTPRC	0.939	0.796	0.185829	1.58074e-38	5.78566e-34	1
ATP1A1	0.444	0.233	0.396877	1.81117e-38	6.62908e-34	1
MT-ND2	0.991	0.939	0.116958	3.49317e-38	1.27854e-33	1
UBA52	0.95	0.888	0.264703	4.58196e-38	1.67704e-33	1
S100A9	0.39	0.192	0.358592	5.49939e-38	2.01283e-33	1
RPL24	0.976	0.926	0.20102	5.66996e-38	2.07526e-33	1
RPSA	0.928	0.863	0.308914	6.69298e-38	2.4497e-33	1
TMEM123	0.362	0.17	0.357678	1.50016e-37	5.49075e-33	1
MT-ND3	0.997	0.973	0.0586016	1.99898e-37	7.31645e-33	1
FXYD5	0.616	0.396	0.351942	1.06482e-36	3.89734e-32	1
NR3C1	0.575	0.37	0.425204	1.16206e-36	4.25326e-32	1
RPS24	0.986	0.962	0.116237	1.80804e-36	6.61759e-32	1
SATB1	0.256	0.095	0.402437	2.1338e-36	7.80991e-32	1
BCL11B	0.57	0.354	0.328142	1.28471e-35	4.70218e-31	1
ETS1	0.629	0.411	0.317459	1.81959e-35	6.65989e-31	1
FOXP1	0.513	0.312	0.431405	8.2925e-35	3.03514e-30	1
CDKN1B	0.507	0.299	0.370172	1.67282e-34	6.1227e-30	1
CRYBG1	0.287	0.122	0.356118	5.52616e-34	2.02263e-29	1
CFD	0.264	0.106	0.388402	6.02418e-34	2.20491e-29	1
RPL12	0.983	0.944	0.218489	7.11458e-34	2.60401e-29	1
RPS7	0.974	0.933	0.212834	8.61447e-34	3.15298e-29	1
TCF7	0.269	0.11	0.344662	1.67549e-33	6.13247e-29	1
FAU	0.979	0.941	0.122887	2.54633e-33	9.31983e-29	1
FAM107B	0.688	0.489	0.365449	2.97375e-33	1.08842e-28	1
PPP2R5C	0.668	0.459	0.253793	4.18575e-33	1.53203e-28	1
RACK1	0.932	0.837	0.260634	5.54686e-33	2.03021e-28	1
NOP53	0.6	0.396	0.344906	9.3775e-33	3.43226e-28	1
TAGLN2	0.654	0.469	0.381118	9.42405e-33	3.4493e-28	1
S100A8	0.343	0.17	0.318068	4.06775e-32	1.48884e-27	1
CD2	0.742	0.541	0.277516	4.09749e-32	1.49972e-27	1
NAP1L1	0.72	0.536	0.336463	8.78452e-32	3.21522e-27	1
PDE4B	0.508	0.31	0.369962	1.76796e-31	6.47091e-27	1
HECA	0.392	0.212	0.38986	2.18559e-31	7.99948e-27	1
BRD9	0.278	0.121	0.349296	3.14926e-31	1.15266e-26	1
AC016831.5	0.356	0.181	0.331419	4.39358e-31	1.6081e-26	1
MT-ND5	0.962	0.873	0.228343	7.25462e-31	2.65526e-26	1
RPS11	0.971	0.903	0.161346	1.0783e-30	3.94668e-26	1
CREM	0.85	0.69	0.236787	1.40961e-30	5.15932e-26	1
COL1A1	0.26	0.111	0.38071	2.80962e-30	1.02835e-25	1
CD52	0.818	0.641	0.143077	2.85338e-30	1.04437e-25	1
SF1	0.66	0.46	0.29065	4.51978e-30	1.65428e-25	1
IDS	0.647	0.449	0.316475	5.91404e-30	2.1646e-25	1
ARL4A	0.43	0.249	0.279168	1.65309e-29	6.05048e-25	1
C11orf96	0.254	0.108	0.35252	5.38244e-29	1.97003e-24	1
AC058791.1	0.458	0.27	0.347733	7.90462e-29	2.89317e-24	1
FKBP11	0.301	0.167	0.172598	1.02373e-28	3.74694e-24	1
SOCS3	0.312	0.152	0.33759	1.09162e-28	3.99544e-24	1
TRAC	0.604	0.444	0.0812317	1.33889e-28	4.90048e-24	1
SAMSN1	0.72	0.532	0.261509	3.3824e-28	1.23799e-23	1
TRBC2	0.634	0.444	0.285529	2.80201e-27	1.02556e-22	1
USP36	0.324	0.164	0.308943	3.0289e-27	1.10861e-22	1
ICOS	0.351	0.188	0.328938	3.76534e-27	1.37815e-22	1
MGAT4A	0.278	0.132	0.314567	4.84787e-27	1.77437e-22	1
JUNB	0.861	0.707	0.225659	5.53263e-27	2.025e-22	1
DDX21	0.559	0.372	0.313458	5.80597e-27	2.12504e-22	1
DENND4A	0.361	0.194	0.340065	6.21954e-27	2.27641e-22	1
CD6	0.271	0.137	0.230269	9.93365e-26	3.63582e-21	1
PLP2	0.466	0.291	0.255571	2.61452e-25	9.5694e-21	1
DYNLT3	0.29	0.144	0.318891	2.89345e-25	1.05903e-20	1
TIMP1	0.277	0.181	0.0408645	3.64818e-25	1.33527e-20	1
RPL15	0.979	0.946	0.171824	3.70508e-25	1.3561e-20	1
IGFBP7	0.297	0.148	0.345055	4.79984e-25	1.75679e-20	1
PNP	0.293	0.146	0.304096	4.85837e-25	1.77821e-20	1
EMP3	0.626	0.462	0.121337	5.24015e-25	1.91795e-20	1
HNRNPUL1	0.405	0.238	0.272673	6.04214e-25	2.21148e-20	1
MYADM	0.584	0.4	0.29186	6.33445e-25	2.31847e-20	1
RPL29	0.967	0.919	0.184201	7.31475e-25	2.67727e-20	1
YPEL5	0.748	0.579	0.177921	7.84499e-25	2.87134e-20	1
RPL7A	0.969	0.94	0.180491	2.12603e-24	7.78149e-20	1
ADIRF	0.274	0.136	0.270993	4.01427e-24	1.46926e-19	1
SOD2	0.551	0.372	0.282315	4.98804e-24	1.82567e-19	1
S100A6	0.887	0.778	0.148052	6.14495e-24	2.24911e-19	1
FYN	0.549	0.372	0.273158	1.10615e-23	4.04862e-19	1
NFKBIA	0.595	0.452	0.0166879	1.29609e-23	4.74382e-19	1
NDUFV2	0.504	0.342	0.336875	1.65416e-23	6.0544e-19	1
TGFB1	0.537	0.363	0.318412	1.91608e-23	7.01303e-19	1
RPL8	0.962	0.915	0.18705	2.00751e-23	7.3477e-19	1
FOSB	0.709	0.544	0.104316	2.41242e-23	8.8297e-19	1
CDC42SE2	0.615	0.439	0.246113	5.42923e-23	1.98715e-18	1
ATP2B4	0.282	0.144	0.268973	5.97595e-23	2.18726e-18	1
CYTH1	0.351	0.197	0.297531	7.23168e-23	2.64687e-18	1
SNHG6	0.662	0.506	0.283265	1.2329e-22	4.51253e-18	1
PDCD4	0.605	0.443	0.306472	4.28106e-22	1.56691e-17	1
NFKB2	0.305	0.166	0.252767	6.23716e-22	2.28286e-17	1
ARID5A	0.363	0.211	0.288384	8.69314e-22	3.18178e-17	1
ANXA2	0.503	0.335	0.281921	9.10655e-22	3.33309e-17	1
FNBP1	0.557	0.389	0.285513	1.15475e-21	4.2265e-17	1
IVNS1ABP	0.458	0.304	0.287256	2.5131e-21	9.19819e-17	1
HIST1H4C	0.538	0.4	0.0675933	3.57278e-21	1.30767e-16	1
RPL36AL	0.896	0.791	0.164937	7.46932e-21	2.73385e-16	1
KLF2	0.415	0.262	0.294641	1.10299e-20	4.03704e-16	1
SNX9	0.284	0.151	0.264604	1.34344e-20	4.91712e-16	1
ANKRD28	0.381	0.234	0.370936	1.44538e-20	5.29024e-16	1
RNF149	0.349	0.219	0.176164	2.78991e-20	1.02113e-15	1
YWHAZ	0.852	0.728	0.203781	3.21731e-20	1.17757e-15	1
CD48	0.64	0.477	0.221832	3.58459e-20	1.312e-15	1
SLPI	0.384	0.234	0.272732	3.73847e-20	1.36832e-15	1
EEF2	0.7	0.553	0.253671	4.07254e-20	1.49059e-15	1
TLE4	0.322	0.186	0.240912	5.01433e-20	1.83529e-15	1
SNHG16	0.303	0.172	0.288436	6.15578e-20	2.25308e-15	1
CD3E	0.638	0.495	0.101307	7.15596e-20	2.61915e-15	1
SNHG5	0.572	0.415	0.170186	9.6797e-20	3.54287e-15	1
JMJD1C	0.512	0.354	0.290732	1.45352e-19	5.32003e-15	1
LIME1	0.359	0.226	0.189637	1.45369e-19	5.32064e-15	1
PRDX2	0.331	0.199	0.202182	2.18126e-19	7.98364e-15	1
TUBB2A	0.295	0.165	0.254429	4.09984e-19	1.50058e-14	1
ARHGDIB	0.771	0.624	0.206585	5.62931e-19	2.06038e-14	1
IRF2BP2	0.421	0.272	0.240633	7.75251e-19	2.8375e-14	1
P2RY10	0.359	0.217	0.26579	7.8988e-19	2.89104e-14	1
LRRFIP1	0.634	0.485	0.268824	2.479e-18	9.07338e-14	1
TIPARP	0.375	0.233	0.258817	2.83712e-18	1.03841e-13	1
MBNL1	0.704	0.556	0.229627	2.84759e-18	1.04224e-13	1
STAT4	0.378	0.245	0.186427	4.51844e-18	1.65379e-13	1
GAS5	0.638	0.487	0.243705	6.6861e-18	2.44718e-13	1
PHLDA1	0.393	0.257	0.313503	7.31757e-18	2.6783e-13	1
CDKN1A	0.442	0.301	0.191547	1.15143e-17	4.21435e-13	1
RBM3	0.516	0.365	0.246749	1.2885e-17	4.71602e-13	1
NDRG1	0.267	0.157	0.174279	1.83269e-17	6.70781e-13	1
IER3	0.297	0.206	0.0492823	2.32387e-17	8.50561e-13	1
CNOT6L	0.636	0.486	0.211548	2.53858e-17	9.29144e-13	1
KAT6A	0.35	0.222	0.200943	2.61328e-17	9.56486e-13	1
HNRNPA1	0.814	0.687	0.180822	2.75449e-17	1.00817e-12	1
KMT2E	0.62	0.469	0.221741	5.42617e-17	1.98603e-12	1
MECP2	0.325	0.203	0.182052	6.20037e-17	2.2694e-12	1
HIPK1	0.387	0.254	0.201653	7.88485e-17	2.88593e-12	1
NPM1	0.871	0.786	0.122504	8.55392e-17	3.13082e-12	1
ISCA1	0.38	0.284	0.0568052	9.30329e-17	3.4051e-12	1
ODF2L	0.313	0.195	0.186621	9.74151e-17	3.56549e-12	1
TOB1	0.379	0.264	0.106959	1.21439e-16	4.4448e-12	1
DDX3X	0.818	0.69	0.18074	1.37405e-16	5.02915e-12	1
GNG2	0.432	0.315	0.0983723	1.53547e-16	5.61998e-12	1
IL2RG	0.577	0.446	0.110269	1.85221e-16	6.77929e-12	1
PPIA	0.853	0.733	0.124187	2.15838e-16	7.89988e-12	1
CD55	0.394	0.256	0.270662	2.54103e-16	9.30044e-12	1
SMAP2	0.41	0.273	0.260958	2.70432e-16	9.89808e-12	1
ARID4B	0.592	0.444	0.208291	3.5407e-16	1.29593e-11	1
MYH9	0.465	0.362	0.0663365	3.76981e-16	1.37979e-11	1
PPP1R15A	0.667	0.539	0.053105	4.26468e-16	1.56091e-11	1
FYB1	0.583	0.44	0.184976	5.01808e-16	1.83667e-11	1
PFDN5	0.867	0.778	0.179284	6.64376e-16	2.43168e-11	1
CCNL1	0.659	0.52	0.130263	7.1302e-16	2.60972e-11	1
TUBA1B	0.696	0.571	0.0618354	9.82272e-16	3.59521e-11	1
RSBN1	0.289	0.182	0.155712	1.1953e-15	4.37493e-11	1
FAM177A1	0.612	0.473	0.153179	1.46136e-15	5.34871e-11	1
GPSM3	0.352	0.233	0.165709	1.69364e-15	6.1989e-11	1
RNASET2	0.353	0.229	0.200696	1.76145e-15	6.44709e-11	1
ITM2B	0.82	0.695	0.134483	1.83095e-15	6.70146e-11	1
MBP	0.395	0.263	0.226907	2.22467e-15	8.14252e-11	1
EEF1D	0.85	0.762	0.189855	2.54886e-15	9.32907e-11	1
ZC3HAV1	0.53	0.389	0.19785	2.9794e-15	1.09049e-10	1
CEBPD	0.256	0.157	0.352094	4.16784e-15	1.52547e-10	1
NACA	0.942	0.89	0.146986	4.9442e-15	1.80962e-10	1
BTG2	0.566	0.426	0.200694	5.03797e-15	1.84395e-10	1
CLEC2D	0.557	0.449	0.0332763	5.0687e-15	1.8552e-10	1
CALM2	0.823	0.703	0.0976894	6.67254e-15	2.44222e-10	1
STK17B	0.723	0.599	0.0872046	7.81064e-15	2.85877e-10	1
FUS	0.694	0.579	0.0307148	1.57705e-14	5.77217e-10	1
ARID5B	0.452	0.318	0.259616	1.74132e-14	6.3734e-10	1
ABRACL	0.403	0.286	0.138376	1.76143e-14	6.44701e-10	1
SEPTIN6	0.455	0.32	0.210606	1.78518e-14	6.53395e-10	1
EIF4B	0.433	0.3	0.209315	2.25691e-14	8.26053e-10	1
NIBAN1	0.291	0.176	0.261236	2.56937e-14	9.40414e-10	1
CHD1	0.478	0.358	0.125335	5.64253e-14	2.06522e-09	1
HINT1	0.764	0.65	0.17155	6.08173e-14	2.22597e-09	1
KLF13	0.305	0.189	0.216939	6.16973e-14	2.25818e-09	1
SRSF5	0.753	0.631	0.0987378	7.89321e-14	2.88899e-09	1
MT-ND6	0.332	0.217	0.183814	1.08592e-13	3.97456e-09	1
PER1	0.306	0.202	0.150491	1.28462e-13	4.70185e-09	1
FLNA	0.425	0.299	0.201014	1.67466e-13	6.12944e-09	1
N4BP2L2	0.572	0.444	0.128085	1.77663e-13	6.50264e-09	1
SLC38A1	0.453	0.341	0.107927	1.87918e-13	6.878e-09	1
EIF3E	0.518	0.387	0.221	1.99838e-13	7.31429e-09	1
NAMPT	0.456	0.361	0.0436127	2.34939e-13	8.59901e-09	1
ARHGAP15	0.261	0.161	0.225057	3.22493e-13	1.18036e-08	1
SAT1	0.812	0.705	0.0514753	3.60448e-13	1.31927e-08	1
SIK3	0.282	0.18	0.163638	4.02164e-13	1.47196e-08	1
GSPT1	0.449	0.335	0.119996	4.22355e-13	1.54586e-08	1
MCL1	0.771	0.657	0.194488	4.40919e-13	1.61381e-08	1
KDM6B	0.461	0.356	0.0754498	5.15351e-13	1.88624e-08	1
JAK1	0.595	0.502	0.0222621	6.5107e-13	2.38298e-08	1
HEBP2	0.273	0.168	0.206622	6.81304e-13	2.49364e-08	1
RELB	0.287	0.181	0.190799	7.10507e-13	2.60053e-08	1
SMDT1	0.384	0.265	0.177962	7.77031e-13	2.84401e-08	1
NDFIP1	0.346	0.238	0.150279	1.29859e-12	4.75299e-08	1
TNFAIP8	0.336	0.258	0.0356117	1.3656e-12	4.99822e-08	1
PPP1R10	0.312	0.236	0.0396417	1.53435e-12	5.61588e-08	1
AGO2	0.29	0.183	0.20622	1.96146e-12	7.17913e-08	1
PTMA	0.992	0.977	0.0942839	2.45962e-12	9.00247e-08	1
TANK	0.377	0.275	0.107038	2.78194e-12	1.01822e-07	1
SNHG12	0.264	0.187	0.0743658	2.85516e-12	1.04502e-07	1
BAZ1A	0.457	0.334	0.228708	3.29062e-12	1.2044e-07	1
SLC2A3	0.578	0.452	0.153563	3.55419e-12	1.30087e-07	1
DDX5	0.951	0.896	0.0577725	4.84314e-12	1.77264e-07	1
AMD1	0.516	0.397	0.130825	5.44218e-12	1.99189e-07	1
FMNL1	0.332	0.266	0.0247311	5.53836e-12	2.02709e-07	1
TLE5	0.481	0.364	0.145181	5.77151e-12	2.11243e-07	1
CDC37	0.383	0.268	0.179188	5.80292e-12	2.12393e-07	1
ATM	0.271	0.192	0.0743341	9.90842e-12	3.62658e-07	1
ATF7IP	0.325	0.229	0.120211	1.18804e-11	4.34833e-07	1
ZFP36L1	0.63	0.512	0.102894	1.46146e-11	5.3491e-07	1
STOM	0.276	0.196	0.0868916	1.63696e-11	5.99144e-07	1
CDC42	0.75	0.653	0.0424464	1.79257e-11	6.56099e-07	1
SNHG29	0.636	0.517	0.148088	1.81938e-11	6.6591e-07	1
BRD2	0.542	0.44	0.056489	1.86186e-11	6.81458e-07	1
AHR	0.408	0.292	0.231238	1.91025e-11	6.99172e-07	1
CCNI	0.668	0.547	0.156255	2.65937e-11	9.73357e-07	1
AC044849.1	0.32	0.213	0.213072	2.76366e-11	1.01153e-06	1
RBMX	0.405	0.301	0.119436	2.77221e-11	1.01466e-06	1
RAPGEF6	0.295	0.199	0.149272	3.8018e-11	1.3915e-06	1
RNF168	0.273	0.179	0.159005	4.68727e-11	1.71559e-06	1
AAK1	0.462	0.349	0.145877	5.7303e-11	2.09735e-06	1
ELOVL5	0.355	0.249	0.16951	6.04819e-11	2.2137e-06	1
LEPROTL1	0.654	0.536	0.182898	6.42338e-11	2.35102e-06	1
IL6ST	0.26	0.196	0.0363836	6.85636e-11	2.5095e-06	1
NFE2L2	0.426	0.346	0.0252721	7.93201e-11	2.90319e-06	1
PHF20	0.327	0.262	0.0225758	8.14855e-11	2.98245e-06	1
ARF6	0.516	0.427	0.0425992	8.5404e-11	3.12587e-06	1
PTPN2	0.27	0.176	0.159536	8.91455e-11	3.26282e-06	1
CITED2	0.291	0.196	0.155217	9.57428e-11	3.50428e-06	1
HNRNPA0	0.346	0.25	0.119536	9.80437e-11	3.5885e-06	1
ICAM3	0.332	0.231	0.154398	1.04651e-10	3.83031e-06	1
CYTIP	0.55	0.449	0.0675354	1.08273e-10	3.9629e-06	1
GMFG	0.525	0.409	0.146489	1.09477e-10	4.00698e-06	1
YME1L1	0.407	0.298	0.153289	1.11056e-10	4.06475e-06	1
NCL	0.762	0.656	0.0886714	1.33402e-10	4.88263e-06	1
TGFBR2	0.264	0.172	0.163846	1.36171e-10	4.98399e-06	1
HSPA9	0.476	0.388	0.0501264	1.5504e-10	5.67462e-06	1
ALG13	0.282	0.222	0.00227894	1.55855e-10	5.70445e-06	1
TLK1	0.258	0.167	0.188927	1.68302e-10	6.16003e-06	1
RAP1A	0.329	0.229	0.156365	1.82942e-10	6.69587e-06	1
EVI2A	0.349	0.254	0.126628	2.66348e-10	9.74862e-06	1
STAU1	0.264	0.195	0.0636726	3.2775e-10	1.1996e-05	1
DSTN	0.368	0.269	0.130919	4.16723e-10	1.52525e-05	1
RAP1B	0.538	0.462	0.0124876	4.81973e-10	1.76407e-05	1
CREBRF	0.322	0.226	0.148188	4.8289e-10	1.76743e-05	1
SLC25A6	0.557	0.441	0.156653	5.06452e-10	1.85367e-05	1
DIAPH1	0.355	0.264	0.106229	5.27253e-10	1.9298e-05	1
IK	0.394	0.305	0.0858451	5.69129e-10	2.08307e-05	1
USP15	0.396	0.318	0.0366577	5.72256e-10	2.09451e-05	1
ZNF267	0.292	0.201	0.144153	5.96212e-10	2.18219e-05	1
DDX24	0.775	0.683	0.0522824	6.17273e-10	2.25928e-05	1
RNPS1	0.285	0.231	0.0196105	7.95874e-10	2.91298e-05	1
UQCRB	0.786	0.694	0.0792113	8.68916e-10	3.18032e-05	1
JOSD1	0.419	0.336	0.0576381	9.80616e-10	3.58915e-05	1
MZT2B	0.565	0.469	0.0670391	9.93664e-10	3.63691e-05	1
EIF3I	0.306	0.237	0.0609607	1.03224e-09	3.77811e-05	1
BTF3	0.786	0.697	0.135405	1.11782e-09	4.09133e-05	1
TPM4	0.48	0.405	0.0164955	1.13475e-09	4.15329e-05	1
LDHA	0.661	0.55	0.127387	1.17658e-09	4.30639e-05	1
POLR2L	0.535	0.421	0.168159	1.19706e-09	4.38137e-05	1
BCLAF1	0.483	0.382	0.119872	1.32218e-09	4.83931e-05	1
GPRIN3	0.284	0.199	0.128363	1.44126e-09	5.27517e-05	1
PRRC2C	0.711	0.61	0.0754779	1.47177e-09	5.38683e-05	1
NABP1	0.293	0.209	0.109414	1.59857e-09	5.85093e-05	1
PET100	0.376	0.299	0.0675729	1.80059e-09	6.59033e-05	1
UBE2D3	0.648	0.547	0.0810938	1.85289e-09	6.78178e-05	1
NDUFB1	0.348	0.29	0.0118723	1.98282e-09	7.2573e-05	1
DDIT4	0.492	0.382	0.181842	2.09923e-09	7.68338e-05	1
TMEM50A	0.464	0.384	0.046276	2.32705e-09	8.51724e-05	1
SRRM1	0.605	0.498	0.106027	2.35417e-09	8.61649e-05	1
COMMD6	0.694	0.587	0.137793	2.66023e-09	9.73671e-05	1
GLS	0.538	0.437	0.0972607	3.51958e-09	0.00012882	1
EIF3D	0.284	0.203	0.10675	3.52745e-09	0.000129108	1
MZT2A	0.4	0.322	0.0548562	3.93467e-09	0.000144013	1
SERBP1	0.587	0.509	0.020913	4.31404e-09	0.000157898	1
SERINC3	0.261	0.2	0.0439831	4.40539e-09	0.000161242	1
TOMM20	0.497	0.39	0.139211	4.44364e-09	0.000162642	1
UBXN1	0.434	0.348	0.0733626	4.69313e-09	0.000171773	1
PRPF38B	0.492	0.386	0.135494	4.83727e-09	0.000177049	1
HERPUD2	0.255	0.199	0.0310584	5.26066e-09	0.000192545	1
SKP1	0.738	0.637	0.116509	5.87246e-09	0.000214938	1
DDX18	0.414	0.318	0.114006	6.36871e-09	0.000233101	1
EIF3F	0.462	0.358	0.139524	7.52349e-09	0.000275367	1
ANKRD11	0.331	0.247	0.100705	7.5654e-09	0.000276901	1
AC020916.1	0.393	0.29	0.206607	7.68431e-09	0.000281253	1
EIF3G	0.398	0.333	0.0284842	8.5609e-09	0.000313338	1
WDR82	0.266	0.211	0.0391077	9.08475e-09	0.000332511	1
METAP2	0.271	0.217	0.0210214	9.13041e-09	0.000334182	1
HNRNPM	0.414	0.341	0.0444429	9.40771e-09	0.000344332	1
RNF125	0.268	0.181	0.165159	9.47137e-09	0.000346662	1
LINC01578	0.634	0.534	0.123505	1.00063e-08	0.00036624	1
TUT4	0.259	0.204	0.0248515	1.06247e-08	0.000388875	1
PPIG	0.394	0.325	0.0290825	1.1287e-08	0.000413114	1
RSRP1	0.583	0.481	0.162294	1.20953e-08	0.000442702	1
PEBP1	0.4	0.336	0.0165857	1.28214e-08	0.000469278	1
BZW1	0.572	0.474	0.0904576	1.33998e-08	0.000490446	1
FOSL2	0.446	0.349	0.11549	1.39638e-08	0.000511088	1
NASP	0.491	0.413	0.0458385	1.46684e-08	0.00053688	1
SRSF2	0.706	0.608	0.0904037	1.63988e-08	0.000600211	1
CSRNP1	0.318	0.243	0.072202	1.8329e-08	0.00067086	1
BDP1	0.317	0.23	0.134176	1.92224e-08	0.000703557	1
NSA2	0.448	0.347	0.144045	1.99413e-08	0.000729873	1
PAIP2	0.497	0.412	0.0592622	2.04504e-08	0.000748507	1
DDX27	0.274	0.2	0.0968987	2.08917e-08	0.000764659	1
RSRC2	0.534	0.463	0.0182916	2.27748e-08	0.000833581	1
MORF4L1	0.588	0.484	0.126817	2.30202e-08	0.000842563	1
WIPF1	0.5	0.402	0.109681	2.41578e-08	0.000884201	1
BRAF	0.286	0.218	0.0692124	2.5874e-08	0.000947014	1
TMA7	0.769	0.676	0.0953111	2.60356e-08	0.000952927	1
CHD2	0.564	0.459	0.140692	2.64563e-08	0.000968327	1
CASP8	0.253	0.183	0.0941343	2.97046e-08	0.00108722	1
SNHG8	0.502	0.422	0.0417599	3.17649e-08	0.00116263	1
PIM1	0.283	0.198	0.147606	3.66865e-08	0.00134276	1
TTC39C	0.27	0.195	0.11771	3.73992e-08	0.00136885	1
EIF4G2	0.634	0.542	0.0660538	3.76787e-08	0.00137908	1
REL	0.58	0.51	0.00389243	4.11243e-08	0.00150519	1
SYF2	0.414	0.346	0.0352173	4.22221e-08	0.00154537	1
RILPL2	0.277	0.196	0.145657	4.23464e-08	0.00154992	1
HNRNPAB	0.487	0.405	0.061919	4.49958e-08	0.00164689	1
ACTR2	0.476	0.407	0.0241626	4.90295e-08	0.00179453	1
CCDC107	0.336	0.245	0.161802	5.27725e-08	0.00193153	1
APBB1IP	0.305	0.235	0.0682438	5.30586e-08	0.001942	1
TRIR	0.585	0.506	0.0357452	5.6111e-08	0.00205372	1
GNB1	0.337	0.256	0.100699	6.51713e-08	0.00238533	1
PPP4R3A	0.305	0.239	0.0541468	7.1786e-08	0.00262744	1
SERINC1	0.346	0.271	0.0806225	7.72035e-08	0.00282573	1
VPS4B	0.271	0.197	0.101861	8.27995e-08	0.00303055	1
PTPN1	0.284	0.199	0.165569	8.9036e-08	0.00325881	1
G3BP2	0.597	0.52	0.0188809	8.97218e-08	0.00328391	1
PCBP2	0.455	0.39	0.0254333	9.62072e-08	0.00352128	1
G3BP1	0.333	0.26	0.0792804	1.03056e-07	0.00377196	1
PPP1R15B	0.302	0.219	0.136429	1.12118e-07	0.00410365	1
GNAI3	0.356	0.267	0.142541	1.17e-07	0.00428233	1
PPIB	0.586	0.504	0.0490117	1.40502e-07	0.00514252	1
NORAD	0.273	0.214	0.0535173	1.45566e-07	0.00532786	1
NOP56	0.322	0.243	0.100654	1.55189e-07	0.00568006	1
PAFAH1B1	0.334	0.266	0.0590458	1.58935e-07	0.00581719	1
VDAC1	0.349	0.269	0.102191	1.82354e-07	0.00667433	1
APRT	0.466	0.389	0.0523696	1.95059e-07	0.00713937	1
TNRC6B	0.366	0.275	0.161462	2.03687e-07	0.00745516	1
SEPTIN9	0.315	0.24	0.0927173	2.25859e-07	0.00826668	1
CHMP1B	0.271	0.215	0.0388701	2.35634e-07	0.00862443	1
ADSS	0.253	0.192	0.0620146	2.4725e-07	0.00904958	1
MICOS10	0.368	0.315	0.0147836	2.75456e-07	0.010082	1
TOP1	0.483	0.387	0.157008	2.94485e-07	0.0107785	1
HNRNPDL	0.702	0.622	0.0376908	3.06444e-07	0.0112161	1
HEXIM1	0.302	0.226	0.0906878	3.08175e-07	0.0112795	1
SAFB2	0.255	0.182	0.117742	3.2387e-07	0.011854	1
ARF1	0.45	0.382	0.0344902	3.43586e-07	0.0125756	1
IQGAP2	0.274	0.195	0.155925	3.70676e-07	0.0135671	1
RSL24D1	0.452	0.389	0.0270476	3.768e-07	0.0137913	1
RHOG	0.293	0.247	0.00948916	3.89307e-07	0.014249	1
AKAP13	0.603	0.509	0.14313	4.05378e-07	0.0148373	1
EIF4A1	0.791	0.712	0.0500635	4.11557e-07	0.0150634	1
ARHGDIA	0.373	0.301	0.0669256	4.3691e-07	0.0159913	1
PDCL3	0.34	0.256	0.144168	4.42528e-07	0.016197	1
RAN	0.601	0.526	0.0299165	4.89043e-07	0.0178995	1
KRAS	0.335	0.264	0.0732287	4.9235e-07	0.0180205	1
UFC1	0.304	0.255	0.0274832	5.0654e-07	0.0185399	1
SEC62	0.478	0.421	0.000492375	5.14729e-07	0.0188396	1
IER2	0.613	0.53	0.0267367	5.305e-07	0.0194168	1
UXT	0.427	0.339	0.115951	5.70862e-07	0.0208941	1
EMD	0.295	0.236	0.0476502	6.01584e-07	0.0220186	1
YTHDC1	0.385	0.318	0.0428645	6.16633e-07	0.0225694	1
SPTY2D1	0.339	0.271	0.0620943	7.08399e-07	0.0259281	1
XRCC6	0.313	0.269	0.00635409	7.58742e-07	0.0277707	1
TMED10	0.307	0.234	0.0980637	7.72225e-07	0.0282642	1
GNA13	0.259	0.188	0.115986	7.77464e-07	0.028456	1
GIMAP7	0.269	0.202	0.168023	8.26396e-07	0.0302469	1
SLC38A2	0.518	0.43	0.101464	8.33171e-07	0.0304949	1
SCAF11	0.471	0.38	0.119347	8.95244e-07	0.0327668	1
CCNH	0.364	0.29	0.0956171	1.08819e-06	0.0398289	1
ARIH1	0.343	0.263	0.125842	1.1e-06	0.040261	1
TRAM1	0.284	0.221	0.0683394	1.1007e-06	0.0402868	1
KTN1	0.479	0.397	0.0798119	1.12296e-06	0.0411016	1
ZFAS1	0.725	0.64	0.0687405	1.1398e-06	0.041718	1
AL627171.2	0.276	0.208	0.16098	1.14131e-06	0.041773	1
USP16	0.296	0.221	0.125324	1.45704e-06	0.0533292	1
PIM3	0.372	0.295	0.0903352	1.80108e-06	0.0659213	1
EPC1	0.398	0.333	0.0360227	1.83753e-06	0.0672553	1
CD53	0.417	0.35	0.0476544	1.98766e-06	0.0727502	1
ANP32B	0.459	0.382	0.0735675	2.20013e-06	0.0805268	1
SBDS	0.363	0.311	0.0162936	2.21253e-06	0.0809807	1
GTF2B	0.281	0.228	0.0369574	2.23563e-06	0.0818262	1
MED10	0.334	0.267	0.0725534	2.25137e-06	0.0824025	1
HNRNPF	0.408	0.34	0.0564944	2.29706e-06	0.0840747	1
CNBP	0.508	0.446	0.0193367	2.63773e-06	0.0965436	1
SNU13	0.536	0.472	0.0155331	2.66338e-06	0.0974822	1
PAK2	0.421	0.334	0.148923	2.75718e-06	0.100915	1
SMARCA2	0.281	0.214	0.0919823	2.83181e-06	0.103647	1
GSTK1	0.354	0.279	0.100976	2.97186e-06	0.108773	1
EIF1B	0.365	0.304	0.043883	3.41466e-06	0.12498	1
CAPZB	0.381	0.335	0.00412792	3.46848e-06	0.12695	1
N4BP1	0.284	0.232	0.0343627	3.48513e-06	0.127559	1
POLR1D	0.337	0.283	0.0355921	3.88446e-06	0.142175	1
PMEPA1	0.26	0.188	0.155077	3.91433e-06	0.143268	1
FAM133B	0.428	0.357	0.0504692	4.09165e-06	0.149759	1
CSDE1	0.423	0.345	0.0923758	5.03961e-06	0.184455	1
GADD45A	0.265	0.214	0.0383505	5.54627e-06	0.202999	1
HIGD2A	0.359	0.305	0.0370349	5.65678e-06	0.207044	1
CYCS	0.66	0.586	0.0323215	5.80183e-06	0.212353	1
CENPC	0.31	0.242	0.0858527	6.42039e-06	0.234993	1
WBP11	0.265	0.201	0.0903514	6.56315e-06	0.240218	1
SEPTIN1	0.252	0.211	0.0134346	6.85913e-06	0.251051	1
EIF5A	0.342	0.284	0.0456406	6.87373e-06	0.251585	1
CSNK1D	0.261	0.205	0.0653243	7.35044e-06	0.269034	1
TENT5C	0.294	0.219	0.140618	7.64727e-06	0.279898	1
HBP1	0.302	0.228	0.121946	7.70135e-06	0.281877	1
PSIP1	0.257	0.208	0.0356138	7.90811e-06	0.289445	1
RHOH	0.371	0.314	0.0293415	9.09392e-06	0.332847	1
GTF3A	0.322	0.26	0.0605311	9.58485e-06	0.350815	1
PTBP1	0.257	0.211	0.0306731	1.10604e-05	0.404821	1
SELENOF	0.28	0.212	0.108981	1.11357e-05	0.407579	1
EIF2S2	0.342	0.281	0.0571946	1.13529e-05	0.415526	1
POLR2A	0.338	0.263	0.112911	1.13624e-05	0.415875	1
DPP7	0.256	0.212	0.0210605	1.14078e-05	0.417538	1
EMB	0.362	0.287	0.104086	1.24622e-05	0.45613	1
GPS2	0.27	0.214	0.0613607	1.25833e-05	0.46056	1
CAPZA1	0.418	0.368	0.0144047	1.37728e-05	0.504097	1
GPR65	0.339	0.289	0.00969871	1.58279e-05	0.579318	1
EIF2S3	0.31	0.241	0.099548	1.59737e-05	0.584653	1
SLC25A3	0.599	0.534	0.0233273	1.68109e-05	0.615295	1
TPM3	0.691	0.62	0.0602705	2.07321e-05	0.758814	1
GCC2	0.427	0.354	0.0741223	2.13209e-05	0.780366	1
WSB1	0.449	0.394	0.0133674	2.39769e-05	0.877579	1
COX7C	0.794	0.725	0.0967138	2.47454e-05	0.905706	1
YWHAB	0.616	0.533	0.111352	2.62654e-05	0.961341	1
RBM25	0.511	0.45	0.0237783	2.64969e-05	0.969814	1
RESF1	0.342	0.287	0.0652823	2.66436e-05	0.975182	1
SFPQ	0.656	0.584	0.0462928	2.66465e-05	0.975289	1
SH3KBP1	0.298	0.263	0.0131183	2.74588e-05	1	1
PARP8	0.291	0.228	0.0845244	2.80573e-05	1	1
TUBA1C	0.312	0.25	0.0707772	2.8711e-05	1	1
AKAP9	0.39	0.318	0.0905122	3.08771e-05	1	1
PHF3	0.272	0.213	0.0773235	3.14933e-05	1	1
RSL1D1	0.303	0.256	0.0278418	3.45439e-05	1	1
NEU1	0.346	0.285	0.0479228	3.55771e-05	1	1
SNHG32	0.298	0.253	0.0212959	3.56388e-05	1	1
ODC1	0.324	0.262	0.0861414	3.57211e-05	1	1
SON	0.713	0.637	0.0790068	4.4322e-05	1	1
SNRPD2	0.519	0.445	0.0727643	4.62572e-05	1	1
RPL22L1	0.427	0.35	0.125197	4.67899e-05	1	1
PCBP1	0.501	0.431	0.0689737	5.1198e-05	1	1
RAB8B	0.415	0.342	0.103702	5.39588e-05	1	1
EFHD2	0.336	0.294	0.00395173	6.51684e-05	1	1
LDHB	0.432	0.364	0.0728987	6.75042e-05	1	1
MT2A	0.584	0.525	0.251573	7.98672e-05	1	1
TOB2	0.259	0.204	0.0750788	8.09981e-05	1	1
RPS6KA3	0.273	0.209	0.106995	8.12977e-05	1	1
RWDD1	0.331	0.278	0.049796	8.45924e-05	1	1
CD37	0.532	0.484	0.00614282	8.57344e-05	1	1
PNRC2	0.354	0.297	0.0510473	9.00266e-05	1	1
SF3B2	0.274	0.231	0.0278912	9.29823e-05	1	1
CD47	0.287	0.252	0.0103273	0.0001057	1	1
UFM1	0.268	0.225	0.0303458	0.000112941	1	1
INTS6	0.273	0.229	0.0043028	0.000114048	1	1
THRAP3	0.298	0.259	0.00815586	0.000114673	1	1
ADGRE5	0.524	0.448	0.133833	0.000122929	1	1
GADD45GIP1	0.298	0.26	0.0143663	0.000184602	1	1
SNHG7	0.251	0.203	0.0648466	0.00018808	1	1
XRN2	0.263	0.228	0.00824289	0.000192965	1	1
GOLGB1	0.449	0.379	0.0843377	0.000210522	1	1
ERP29	0.369	0.313	0.054435	0.000217362	1	1
STAG2	0.324	0.271	0.055625	0.000234245	1	1
COX4I1	0.763	0.697	0.0866795	0.000235456	1	1
CLDND1	0.275	0.235	0.022643	0.000236347	1	1
YWHAQ	0.387	0.344	0.00971397	0.000243324	1	1
CUTA	0.346	0.303	0.0163167	0.000264382	1	1
EIF3K	0.587	0.515	0.0819442	0.000281812	1	1
EIF5B	0.35	0.292	0.0597354	0.000298066	1	1
HSPA5	0.538	0.477	0.0211116	0.000308718	1	1
C9orf78	0.342	0.287	0.076544	0.000356611	1	1
SMIM26	0.257	0.222	0.0174364	0.000387455	1	1
BRD4	0.276	0.241	0.00946678	0.000451973	1	1
TTC3	0.268	0.229	0.0300454	0.000463252	1	1
GNAS	0.78	0.72	0.0571542	0.000575987	1	1
CFLAR	0.343	0.305	0.00193103	0.000713587	1	1
KMT2C	0.258	0.208	0.0679564	0.000816338	1	1
LUZP1	0.269	0.228	0.0288584	0.00083104	1	1
SMAD7	0.297	0.245	0.0665216	0.00101416	1	1
SLTM	0.336	0.301	0.003854	0.00105764	1	1
ABCF1	0.287	0.237	0.0790841	0.00107191	1	1
ATF4	0.355	0.297	0.0719176	0.00112273	1	1
SNRPB2	0.379	0.32	0.0780126	0.00120433	1	1
CCSER2	0.308	0.266	0.0259437	0.00124524	1	1
ATP5PD	0.287	0.252	0.0150428	0.00135963	1	1
CMTM6	0.323	0.286	0.0234294	0.00140241	1	1
MAP3K2	0.31	0.264	0.0364277	0.00155595	1	1
LIMD2	0.335	0.292	0.0331093	0.00160201	1	1
EIF3H	0.368	0.328	0.0166845	0.00189921	1	1
EIF3J	0.351	0.313	0.0117984	0.00311544	1	1
ORAI1	0.253	0.229	0.00129589	0.00317259	1	1
ASH1L	0.26	0.228	0.00940932	0.00406111	1	1
COX20	0.267	0.23	0.0266229	0.00408948	1	1
NIPBL	0.28	0.235	0.0535297	0.00420913	1	1
UTRN	0.28	0.246	0.0154774	0.00601852	1	1
WAC	0.356	0.304	0.0698091	0.00757786	1	1
SNX6	0.334	0.29	0.0446291	0.00774178	1	1
GGNBP2	0.259	0.221	0.0429692	0.00826291	1	1
CEBPZ	0.326	0.296	0.00149813	0.00841541	1	1
CXCL13	0.645	0.033	2.03163	0	0	2
NKG7	0.942	0.384	1.4608	0	0	2
HLA-DRB1	0.888	0.34	1.39934	0	0	2
CCL5	0.966	0.594	0.802447	1.02782e-239	3.76191e-235	2
HLA-DPB1	0.788	0.306	1.04567	6.42305e-237	2.3509e-232	2
HSPE1	0.953	0.83	1.01406	1.75239e-220	6.41393e-216	2
HSPD1	0.929	0.77	1.05062	1.85686e-214	6.79631e-210	2
HLA-A	0.996	0.912	0.51722	4.87721e-210	1.78511e-205	2
DUSP4	0.724	0.259	1.182	2.99448e-208	1.09601e-203	2
CACYBP	0.871	0.546	1.00289	1.82154e-204	6.66703e-200	2
SOD1	0.881	0.662	0.915609	1.31147e-199	4.80011e-195	2
HMGB2	0.805	0.405	1.0068	4.64591e-198	1.70045e-193	2
HSPA1A	0.98	0.854	0.813529	5.91878e-197	2.16633e-192	2
HSPB1	0.887	0.561	0.957109	7.887e-196	2.88672e-191	2
CD3D	0.866	0.516	0.904612	2.66479e-191	9.7534e-187	2
HLA-DRA	0.725	0.272	0.934648	2.77874e-186	1.01705e-181	2
FABP5	0.749	0.377	1.09452	3.41787e-186	1.25097e-181	2
CD27	0.511	0.119	1.02561	1.76122e-177	6.44624e-173	2
B2M	1	0.997	0.284777	2.87404e-174	1.05193e-169	2
HLA-DPA1	0.676	0.261	0.923718	2.34023e-171	8.56547e-167	2
GZMA	0.854	0.469	0.00846802	2.01086e-170	7.35995e-166	2
GZMH	0.543	0.137	1.10982	3.0335e-166	1.11029e-161	2
GZMB	0.634	0.199	1.19333	8.43291e-166	3.08653e-161	2
HAVCR2	0.44	0.08	0.949198	2.00236e-165	7.32882e-161	2
HSPH1	0.922	0.746	0.875913	3.42095e-161	1.2521e-156	2
LAG3	0.528	0.135	0.987147	3.95321e-159	1.44692e-154	2
HSP90AA1	0.996	0.972	0.784919	3.10991e-150	1.13826e-145	2
CD8A	0.605	0.184	0.831624	5.64826e-149	2.06732e-144	2
PTMS	0.655	0.293	0.885258	2.01758e-142	7.38454e-138	2
TIGIT	0.543	0.171	0.968038	5.75347e-142	2.10583e-137	2
RBPJ	0.618	0.274	0.89344	5.12573e-136	1.87607e-131	2
COTL1	0.652	0.354	0.826619	4.80067e-135	1.7571e-130	2
FAM3C	0.418	0.123	1.0343	1.08036e-131	3.95423e-127	2
CARD16	0.528	0.195	0.914872	1.22669e-130	4.48982e-126	2
RGS2	0.698	0.366	0.999569	9.14882e-125	3.34856e-120	2
PSMB9	0.689	0.376	0.749466	6.52478e-124	2.38813e-119	2
NUDC	0.622	0.348	0.83467	7.13011e-124	2.60969e-119	2
SERPINH1	0.465	0.134	1.10135	3.83163e-123	1.40241e-118	2
FKBP4	0.608	0.267	0.884119	1.50501e-122	5.50849e-118	2
CDKN2C	0.429	0.107	0.972814	3.54377e-122	1.29705e-117	2
VCAM1	0.286	0.03	0.977223	6.9579e-122	2.54666e-117	2
ZFAND2A	0.593	0.283	1.14153	9.92977e-120	3.63439e-115	2
CD8B	0.431	0.11	0.828868	7.12686e-117	2.6085e-112	2
TMSB10	0.988	0.962	0.512874	4.96837e-116	1.81847e-111	2
IFNG	0.538	0.183	1.17999	2.76218e-115	1.01098e-110	2
DOK2	0.623	0.309	0.839019	5.41199e-114	1.98084e-109	2
AHSA1	0.681	0.396	0.74158	4.59278e-112	1.681e-107	2
LYST	0.505	0.184	0.807139	5.73164e-112	2.09784e-107	2
KRT17	0.584	0.237	0.741242	3.19072e-110	1.16783e-105	2
SH3BGRL3	0.92	0.821	0.581517	1.41768e-109	5.18887e-105	2
CTSW	0.547	0.209	0.791197	1.08014e-106	3.95343e-102	2
CARS	0.286	0.052	0.783869	2.12504e-106	7.77785e-102	2
RALA	0.417	0.184	0.854223	1.35492e-105	4.95913e-101	2
GAPDH	0.92	0.797	0.596165	3.5657e-104	1.30508e-99	2
PLAAT4	0.692	0.409	0.734007	7.72499e-104	2.82742e-99	2
APOBEC3G	0.564	0.246	0.753231	9.44108e-104	3.45553e-99	2
CCL4L2	0.499	0.164	0.888636	2.07383e-102	7.59044e-98	2
UBC	0.968	0.907	0.675756	4.27297e-102	1.56395e-97	2
HLA-B	0.997	0.936	0.272161	7.46412e-102	2.73194e-97	2
BAG3	0.565	0.263	0.915432	5.53388e-101	2.02546e-96	2
HSP90AB1	0.974	0.933	0.61154	7.59474e-101	2.77975e-96	2
CHORDC1	0.727	0.481	0.72192	3.59346e-100	1.31524e-95	2
HMOX1	0.268	0.043	0.88332	1.45793e-95	5.33617e-91	2
HSPA4	0.491	0.254	0.726916	4.19919e-93	1.53694e-88	2
DNAJB1	0.891	0.782	0.739102	1.80315e-92	6.59969e-88	2
CD74	0.765	0.492	0.596563	2.1341e-92	7.81103e-88	2
RAB27A	0.536	0.264	0.699729	5.54718e-92	2.03032e-87	2
CD3G	0.659	0.366	0.689395	2.14676e-91	7.85737e-87	2
HLA-C	0.989	0.898	0.352967	1.21386e-89	4.44284e-85	2
CTLA4	0.356	0.096	0.778938	6.09854e-89	2.23213e-84	2
HLA-DQA1	0.398	0.122	0.726028	1.43805e-88	5.2634e-84	2
AKAP5	0.346	0.095	0.726722	3.77442e-87	1.38148e-82	2
TRBC1	0.564	0.382	0.801188	1.21228e-85	4.43707e-81	2
KLRD1	0.463	0.171	0.773054	1.67845e-85	6.1433e-81	2
HLA-DMA	0.356	0.113	0.646956	1.34266e-84	4.91428e-80	2
HSPA6	0.545	0.232	0.889723	4.8331e-84	1.76896e-79	2
STIP1	0.527	0.298	0.648965	1.14826e-82	4.20273e-78	2
CST7	0.737	0.464	0.60544	3.40704e-82	1.24701e-77	2
ISG15	0.645	0.377	0.714543	3.63591e-82	1.33078e-77	2
SMC4	0.472	0.191	0.699297	2.2528e-81	8.24549e-77	2
SRP14	0.866	0.776	0.463512	1.06478e-79	3.89718e-75	2
SIT1	0.255	0.057	0.645624	3.75571e-79	1.37463e-74	2
TNFRSF9	0.363	0.109	0.762798	1.28921e-78	4.71865e-74	2
ITGB1	0.626	0.408	0.622606	8.35973e-78	3.05974e-73	2
DNAJA4	0.478	0.211	0.79525	2.42835e-77	8.88799e-73	2
ITM2A	0.654	0.407	0.654411	5.71757e-77	2.09269e-72	2
GALNT2	0.275	0.081	0.674165	4.58571e-75	1.67842e-70	2
OAZ1	0.912	0.867	0.447687	4.61619e-75	1.68957e-70	2
UBE2F	0.277	0.082	0.622894	7.35992e-75	2.69381e-70	2
HOPX	0.483	0.253	0.773845	1.17736e-74	4.30925e-70	2
PPP1R2	0.63	0.428	0.673358	2.52068e-74	9.22592e-70	2
IL32	0.919	0.694	0.355937	7.3641e-74	2.69533e-69	2
SAP30	0.332	0.128	0.715834	1.05914e-73	3.87654e-69	2
NAB1	0.269	0.068	0.627385	1.11507e-73	4.08125e-69	2
TNFSF9	0.308	0.088	0.899151	3.98587e-73	1.45887e-68	2
PCED1B-AS1	0.536	0.329	0.617831	4.11201e-73	1.50504e-68	2
HLA-DRB5	0.351	0.123	0.582426	1.44679e-69	5.2954e-65	2
DYNLL1	0.787	0.698	0.514398	1.88344e-69	6.8936e-65	2
HSPA8	0.95	0.881	0.46648	1.16747e-68	4.27306e-64	2
NFIL3	0.315	0.147	0.655639	2.18344e-68	7.99162e-64	2
PSMB8	0.5	0.283	0.577824	2.71481e-68	9.93647e-64	2
PARK7	0.551	0.394	0.539186	3.28764e-68	1.20331e-63	2
TRAC	0.639	0.433	0.600536	1.15189e-67	4.21605e-63	2
SLF1	0.335	0.121	0.631936	1.26376e-65	4.62548e-61	2
CKS2	0.512	0.289	0.671005	2.74723e-65	1.00552e-60	2
PLAAT3	0.369	0.152	0.563158	4.54729e-64	1.66435e-59	2
IFI27L2	0.426	0.219	0.561378	6.62755e-64	2.42575e-59	2
TSHZ2	0.268	0.074	0.602601	9.90597e-64	3.62568e-59	2
STAT3	0.594	0.451	0.532193	5.60811e-62	2.05262e-57	2
CLEC2B	0.773	0.563	0.627082	8.5635e-62	3.13433e-57	2
PDCD1	0.309	0.105	0.636692	5.44225e-61	1.99192e-56	2
ZNF331	0.63	0.471	0.609199	4.61751e-60	1.69006e-55	2
PSME2	0.539	0.355	0.526453	5.6498e-60	2.06788e-55	2
PTGES3	0.746	0.638	0.469489	1.73163e-59	6.33793e-55	2
DRAP1	0.584	0.416	0.500998	1.85263e-59	6.7808e-55	2
CENPF	0.269	0.077	0.579384	2.18477e-59	7.99649e-55	2
DNAJA1	0.889	0.832	0.485078	2.60147e-59	9.52163e-55	2
JMJD6	0.417	0.273	0.547776	4.73433e-59	1.73281e-54	2
DEDD2	0.485	0.26	0.612373	2.76934e-58	1.01361e-53	2
RGS1	0.695	0.461	0.573763	3.39337e-57	1.24201e-52	2
CD2	0.769	0.532	0.444219	4.86427e-57	1.78037e-52	2
CD7	0.622	0.4	0.178306	6.08083e-57	2.22565e-52	2
ID3	0.418	0.196	0.787704	7.90032e-57	2.8916e-52	2
KLRK1	0.509	0.259	0.555545	1.99076e-56	7.28637e-52	2
SP140	0.319	0.156	0.525994	9.81012e-56	3.5906e-51	2
TCP1	0.563	0.408	0.495529	5.0059e-55	1.83221e-50	2
RPS26	0.914	0.815	0.324553	1.02578e-54	3.75444e-50	2
BST2	0.56	0.357	0.507206	2.26938e-54	8.30617e-50	2
SRGAP3	0.302	0.107	0.561531	1.95001e-53	7.13721e-49	2
BTG3	0.443	0.278	0.553971	5.04037e-53	1.84482e-48	2
HLA-DQB1	0.352	0.15	0.522754	5.44273e-53	1.99209e-48	2
CCT3	0.477	0.331	0.476134	1.09027e-52	3.99049e-48	2
CD52	0.795	0.649	0.508743	1.47347e-52	5.39305e-48	2
PTTG1	0.368	0.165	0.583937	2.38876e-52	8.7431e-48	2
CCT2	0.466	0.322	0.470008	2.85764e-52	1.04592e-47	2
TRGC2	0.338	0.138	0.624739	2.29484e-51	8.39936e-47	2
APOBEC3C	0.281	0.127	0.525717	1.11488e-50	4.08057e-46	2
SRI	0.407	0.253	0.47346	4.72933e-50	1.73098e-45	2
TYMP	0.42	0.238	0.528229	3.44873e-49	1.26227e-44	2
CCL4	0.576	0.334	0.150873	1.56754e-48	5.73735e-44	2
GBP2	0.437	0.234	0.51613	1.85426e-48	6.78678e-44	2
BLOC1S1	0.434	0.296	0.469385	7.46997e-48	2.73408e-43	2
MOB4	0.397	0.24	0.510223	8.17457e-48	2.99197e-43	2
MRPL18	0.51	0.312	0.560457	8.35994e-48	3.05982e-43	2
HSPA1B	0.802	0.639	0.494401	1.20925e-47	4.42597e-43	2
TRIM26	0.273	0.116	0.521368	1.2171e-47	4.45471e-43	2
FKBP1A	0.363	0.241	0.445148	1.76162e-47	6.4477e-43	2
CTNNAL1	0.257	0.1	0.607286	1.92078e-47	7.03023e-43	2
TRAF5	0.319	0.151	0.4902	2.45341e-47	8.97973e-43	2
GBP5	0.377	0.173	0.534396	2.86575e-47	1.04889e-42	2
ANXA5	0.467	0.313	0.466733	2.93176e-47	1.07305e-42	2
LY6E	0.45	0.283	0.525862	5.84635e-47	2.13982e-42	2
VAMP5	0.299	0.155	0.460191	1.18987e-46	4.35505e-42	2
RAB5IF	0.422	0.295	0.478156	1.31433e-46	4.81057e-42	2
TTN	0.277	0.109	0.454274	7.81109e-46	2.85894e-41	2
RAB11FIP1	0.483	0.3	0.546657	4.3892e-45	1.60649e-40	2
STAT1	0.367	0.191	0.530429	6.52869e-45	2.38956e-40	2
SEM1	0.462	0.324	0.425895	9.0507e-45	3.31265e-40	2
PRKCA	0.276	0.127	0.457006	1.28723e-44	4.71138e-40	2
PTPN22	0.569	0.407	0.477323	2.40196e-44	8.79142e-40	2
DNAJB6	0.768	0.678	0.393481	5.87996e-44	2.15212e-39	2
CCL3	0.255	0.088	0.949308	1.4769e-43	5.40559e-39	2
PYCARD	0.27	0.133	0.450448	1.7036e-43	6.23535e-39	2
PSMA2	0.472	0.35	0.400129	3.53483e-43	1.29378e-38	2
CTSC	0.469	0.297	0.522301	8.4351e-43	3.08733e-38	2
IDH2	0.269	0.124	0.445394	6.04831e-42	2.21374e-37	2
IFI16	0.532	0.393	0.449713	7.53249e-42	2.75697e-37	2
NBL1	0.268	0.123	0.492056	1.17729e-41	4.30899e-37	2
TRMT112	0.546	0.456	0.373396	1.67575e-41	6.13342e-37	2
CCT4	0.486	0.377	0.412061	2.83176e-41	1.03645e-36	2
CGAS	0.276	0.128	0.494279	4.52067e-41	1.65461e-36	2
CNN2	0.381	0.259	0.438747	5.54592e-41	2.02986e-36	2
ATXN1	0.374	0.219	0.4879	1.27996e-40	4.68478e-36	2
CYTOR	0.538	0.34	0.410024	4.84346e-40	1.77275e-35	2
RABAC1	0.522	0.404	0.400268	6.00281e-40	2.19709e-35	2
CRIP1	0.918	0.798	0.0806937	6.42366e-40	2.35112e-35	2
GSTO1	0.365	0.226	0.426412	9.988e-40	3.65571e-35	2
CCDC85B	0.439	0.331	0.401924	1.20436e-39	4.40809e-35	2
ITGB2	0.385	0.236	0.468351	1.92726e-39	7.05397e-35	2
CCT6A	0.401	0.271	0.398156	2.55421e-39	9.34865e-35	2
NSD3	0.516	0.372	0.438646	5.45754e-39	1.99751e-34	2
GBP4	0.283	0.133	0.412951	1.63539e-38	5.98569e-34	2
ATG2A	0.259	0.12	0.440059	2.10008e-38	7.68651e-34	2
LSM2	0.332	0.184	0.452149	6.68941e-38	2.44839e-33	2
PMF1	0.277	0.177	0.371131	1.67995e-37	6.1488e-33	2
UBB	0.939	0.891	0.307074	2.44155e-37	8.93632e-33	2
GLRX	0.303	0.163	0.53143	3.98505e-37	1.45857e-32	2
TPI1	0.597	0.449	0.414914	4.81989e-37	1.76413e-32	2
GGA2	0.263	0.131	0.431915	9.52373e-37	3.48578e-32	2
NOP58	0.441	0.31	0.433951	1.13145e-36	4.1412e-32	2
CLEC2D	0.613	0.43	0.426291	1.79672e-36	6.57619e-32	2
CNOT2	0.363	0.241	0.439061	2.51496e-36	9.20499e-32	2
RASGRP1	0.355	0.207	0.456133	8.92689e-36	3.26733e-31	2
MAP2K2	0.347	0.228	0.374772	5.79133e-35	2.11968e-30	2
PPM1G	0.333	0.225	0.381064	7.82059e-35	2.86241e-30	2
PGK1	0.506	0.453	0.324129	8.5888e-35	3.14359e-30	2
DUSP5	0.303	0.18	0.456286	9.66745e-35	3.53838e-30	2
TERF2IP	0.507	0.388	0.362065	2.00089e-34	7.32347e-30	2
PPA1	0.322	0.226	0.379756	2.01961e-34	7.39197e-30	2
NDUFS6	0.397	0.303	0.33442	2.74177e-34	1.00351e-29	2
COX8A	0.598	0.493	0.338166	4.72304e-34	1.72868e-29	2
PRDX5	0.407	0.305	0.351664	5.44532e-34	1.99304e-29	2
UBE2B	0.608	0.52	0.35264	6.29396e-34	2.30365e-29	2
HCST	0.771	0.632	0.35662	8.30621e-34	3.04016e-29	2
RNF213	0.593	0.457	0.404696	1.30325e-33	4.77003e-29	2
NAP1L4	0.374	0.248	0.404468	1.33519e-33	4.88693e-29	2
PSMB10	0.324	0.213	0.351221	2.03596e-33	7.4518e-29	2
PAG1	0.376	0.22	0.441031	2.05588e-33	7.52474e-29	2
ATP5MC3	0.462	0.349	0.349807	2.2382e-33	8.19204e-29	2
IFITM2	0.713	0.641	0.368345	2.7694e-33	1.01363e-28	2
CFL1	0.882	0.805	0.301737	3.00928e-33	1.10143e-28	2
TMPO	0.341	0.195	0.43568	3.89206e-33	1.42453e-28	2
PFN1	0.844	0.733	0.32309	4.05345e-33	1.4836e-28	2
SLA	0.381	0.238	0.45949	8.36514e-33	3.06173e-28	2
CCND2	0.569	0.408	0.36629	9.38573e-33	3.43527e-28	2
GPR174	0.283	0.154	0.431276	9.68599e-33	3.54517e-28	2
IKZF3	0.452	0.297	0.390283	1.11896e-32	4.09549e-28	2
PGAM1	0.291	0.187	0.383736	1.98293e-32	7.25772e-28	2
DYNLRB1	0.356	0.277	0.334901	2.13667e-31	7.82041e-27	2
PSMA1	0.385	0.277	0.34364	2.37989e-31	8.71065e-27	2
MIF	0.843	0.758	0.314895	2.75903e-31	1.00983e-26	2
PMAIP1	0.415	0.241	0.503741	3.09457e-31	1.13264e-26	2
SEPTIN7	0.719	0.611	0.321259	5.42791e-31	1.98667e-26	2
DUSP2	0.738	0.572	0.418964	6.22304e-31	2.2777e-26	2
NDUFA12	0.338	0.237	0.336633	6.83796e-31	2.50276e-26	2
SPTAN1	0.449	0.317	0.383392	6.91938e-31	2.53256e-26	2
SLC5A3	0.461	0.301	0.450264	7.55638e-31	2.76571e-26	2
ETNK1	0.307	0.182	0.394667	1.11706e-30	4.08856e-26	2
ATP6V0E1	0.548	0.491	0.284826	2.34411e-30	8.57969e-26	2
RNASEK	0.729	0.623	0.314398	2.46122e-30	9.00829e-26	2
LINC01871	0.46	0.277	0.40754	2.62467e-30	9.60657e-26	2
PRF1	0.327	0.17	0.426601	3.98328e-30	1.45792e-25	2
SLBP	0.332	0.208	0.40622	6.1723e-30	2.25912e-25	2
EVL	0.48	0.327	0.363963	6.67268e-30	2.44227e-25	2
NDUFB8	0.454	0.373	0.300997	6.78018e-30	2.48161e-25	2
COMMD7	0.253	0.175	0.297085	1.17555e-29	4.30262e-25	2
RNF7	0.393	0.287	0.345069	1.50847e-29	5.52114e-25	2
NOP10	0.414	0.325	0.344057	2.27589e-29	8.32999e-25	2
FTL	0.944	0.924	0.196506	3.05223e-29	1.11715e-24	2
OTULIN	0.342	0.224	0.395029	3.26999e-29	1.19685e-24	2
PARP14	0.332	0.205	0.378575	3.75908e-29	1.37586e-24	2
SCAND1	0.37	0.288	0.328046	5.57221e-29	2.03949e-24	2
PRR13	0.38	0.293	0.330824	5.68357e-29	2.08024e-24	2
SUMO1	0.401	0.327	0.284962	9.25034e-29	3.38572e-24	2
CLK1	0.596	0.477	0.36706	9.92568e-29	3.6329e-24	2
MTHFD2	0.255	0.161	0.346683	1.03915e-28	3.80341e-24	2
UBE2H	0.332	0.237	0.35693	1.21076e-28	4.4315e-24	2
CCT5	0.331	0.236	0.349288	1.22042e-28	4.46686e-24	2
MRPL47	0.271	0.187	0.321604	1.34132e-28	4.90936e-24	2
PAXX	0.388	0.283	0.347376	1.79076e-28	6.55435e-24	2
TAP1	0.306	0.196	0.342452	2.64017e-28	9.66329e-24	2
CASP4	0.292	0.196	0.321394	4.02596e-28	1.47354e-23	2
PRDM1	0.33	0.197	0.421696	5.4795e-28	2.00555e-23	2
RHOA	0.587	0.486	0.305285	6.41648e-28	2.3485e-23	2
PHPT1	0.345	0.249	0.354109	7.95259e-28	2.91073e-23	2
CMC2	0.342	0.268	0.2957	1.35284e-27	4.95153e-23	2
YWHAH	0.308	0.189	0.38055	1.57747e-27	5.77368e-23	2
MAP1LC3B	0.607	0.536	0.302492	1.80945e-27	6.62278e-23	2
DCP2	0.256	0.17	0.3418	1.84786e-27	6.76337e-23	2
IGFLR1	0.255	0.151	0.366049	1.89383e-27	6.9316e-23	2
ST13	0.49	0.405	0.311708	3.52078e-27	1.28864e-22	2
SELENOW	0.559	0.463	0.323385	5.49829e-27	2.01243e-22	2
SRSF7	0.839	0.772	0.359436	5.54167e-27	2.02831e-22	2
CCDC12	0.293	0.198	0.313497	5.78159e-27	2.11612e-22	2
PPP4R2	0.303	0.214	0.348227	1.00644e-26	3.68369e-22	2
BAX	0.317	0.208	0.362753	1.11253e-26	4.07198e-22	2
SPN	0.258	0.171	0.320847	1.11706e-26	4.08857e-22	2
DNAJB4	0.315	0.199	0.507771	1.23666e-26	4.5263e-22	2
BCAS2	0.45	0.379	0.367543	2.25864e-26	8.26686e-22	2
SNHG15	0.289	0.216	0.316849	2.3526e-26	8.61074e-22	2
IDI1	0.462	0.366	0.347944	2.74481e-26	1.00463e-21	2
G3BP2	0.593	0.522	0.318665	2.90397e-26	1.06288e-21	2
AZIN1	0.297	0.218	0.324844	4.0788e-26	1.49288e-21	2
XPO1	0.289	0.161	0.372178	4.21943e-26	1.54435e-21	2
LAMTOR5	0.314	0.286	0.222641	4.32324e-26	1.58235e-21	2
MXD4	0.331	0.249	0.327002	4.37284e-26	1.6005e-21	2
SUMO2	0.698	0.63	0.280142	5.33384e-26	1.95224e-21	2
SMG1	0.339	0.24	0.310464	9.58864e-26	3.50954e-21	2
IER5L	0.367	0.219	0.48241	9.76996e-26	3.5759e-21	2
UQCR10	0.469	0.389	0.300531	1.05306e-25	3.85431e-21	2
PPP1CC	0.275	0.175	0.330555	1.06866e-25	3.9114e-21	2
UBE2K	0.286	0.208	0.338721	1.61932e-25	5.92686e-21	2
ALOX5AP	0.471	0.42	0.332263	2.11786e-25	7.75159e-21	2
CALCOCO2	0.279	0.185	0.312807	2.37578e-25	8.6956e-21	2
ATP5IF1	0.528	0.438	0.30465	2.92684e-25	1.07125e-20	2
POLR2K	0.335	0.276	0.261853	3.30449e-25	1.20948e-20	2
TRA2B	0.517	0.479	0.289634	3.65144e-25	1.33646e-20	2
PPHLN1	0.255	0.172	0.32244	4.81763e-25	1.7633e-20	2
OASL	0.251	0.132	0.44596	5.00048e-25	1.83023e-20	2
GIMAP4	0.268	0.145	0.415583	5.67652e-25	2.07766e-20	2
DOCK8	0.381	0.277	0.329859	5.99041e-25	2.19255e-20	2
UBE2D2	0.408	0.376	0.211737	6.3907e-25	2.33906e-20	2
NCOR1	0.363	0.265	0.302718	6.49787e-25	2.37828e-20	2
SUB1	0.782	0.731	0.263832	9.06355e-25	3.31735e-20	2
HDGF	0.269	0.185	0.321881	9.39105e-25	3.43722e-20	2
LSP1	0.469	0.36	0.331437	9.7792e-25	3.57929e-20	2
CDC42SE1	0.347	0.256	0.322434	1.10281e-24	4.03638e-20	2
SH2D1A	0.306	0.172	0.376007	1.24671e-24	4.56307e-20	2
TNFAIP8	0.332	0.26	0.368423	1.29659e-24	4.74567e-20	2
PSMA3	0.297	0.237	0.264714	1.44163e-24	5.27649e-20	2
DNAJC7	0.325	0.241	0.323347	1.48672e-24	5.44153e-20	2
CAPZB	0.388	0.333	0.258147	1.68131e-24	6.15378e-20	2
PSMB2	0.279	0.196	0.288117	1.84251e-24	6.74378e-20	2
ANP32A	0.299	0.213	0.29077	1.88112e-24	6.8851e-20	2
PRKCH	0.289	0.195	0.319428	2.45318e-24	8.9789e-20	2
EIF5	0.688	0.611	0.296886	3.57389e-24	1.30808e-19	2
ARL6IP5	0.615	0.508	0.32053	4.7418e-24	1.73554e-19	2
PNISR	0.563	0.456	0.292479	5.93987e-24	2.17405e-19	2
PAPOLA	0.498	0.451	0.257962	6.63993e-24	2.43028e-19	2
MDFIC	0.253	0.158	0.330577	6.93743e-24	2.53917e-19	2
CHCHD2	0.773	0.697	0.267759	8.28657e-24	3.03297e-19	2
PSME1	0.603	0.516	0.290188	9.13827e-24	3.3447e-19	2
SERF2	0.897	0.867	0.237793	1.27211e-23	4.65604e-19	2
HLA-E	0.888	0.83	0.20272	1.37445e-23	5.03063e-19	2
HMGB1	0.84	0.806	0.224781	1.44273e-23	5.28055e-19	2
TRG-AS1	0.278	0.16	0.317491	1.59548e-23	5.83963e-19	2
TSPO	0.531	0.415	0.30887	1.80645e-23	6.61177e-19	2
WDR83OS	0.393	0.35	0.234987	2.31165e-23	8.46085e-19	2
C12orf75	0.307	0.21	0.333314	2.63431e-23	9.64183e-19	2
ARPC3	0.706	0.605	0.27484	2.84536e-23	1.04143e-18	2
VAMP8	0.41	0.367	0.231319	3.43279e-23	1.25644e-18	2
C17orf49	0.298	0.212	0.293065	3.48716e-23	1.27634e-18	2
SNRPB	0.496	0.456	0.233022	3.59437e-23	1.31557e-18	2
ENSA	0.33	0.314	0.194524	3.86939e-23	1.41624e-18	2
CIB1	0.525	0.445	0.277539	4.41712e-23	1.61671e-18	2
PSMA7	0.61	0.552	0.245607	4.82177e-23	1.76482e-18	2
EID1	0.395	0.339	0.272921	5.11883e-23	1.87354e-18	2
MSN	0.571	0.502	0.286696	5.17951e-23	1.89575e-18	2
EIF3H	0.37	0.328	0.230557	6.1013e-23	2.23314e-18	2
CBX3	0.401	0.33	0.27099	8.36436e-23	3.06144e-18	2
RANBP1	0.276	0.208	0.280898	8.65723e-23	3.16863e-18	2
BUB3	0.346	0.251	0.315396	1.15857e-22	4.24047e-18	2
IFI6	0.262	0.155	0.35283	1.33127e-22	4.8726e-18	2
CLIC1	0.753	0.65	0.264168	1.82863e-22	6.69299e-18	2
IFI27	0.305	0.19	0.327268	1.92754e-22	7.055e-18	2
CCT8	0.287	0.216	0.275161	2.04954e-22	7.50153e-18	2
CD3E	0.624	0.5	0.307713	2.17894e-22	7.97516e-18	2
PRELID1	0.393	0.313	0.275027	2.78601e-22	1.01971e-17	2
ENO1	0.496	0.419	0.285598	2.91662e-22	1.06751e-17	2
COPA	0.366	0.278	0.281623	3.83604e-22	1.40403e-17	2
EIF4A2	0.659	0.599	0.23618	4.8364e-22	1.77017e-17	2
COPE	0.393	0.327	0.240128	5.61476e-22	2.05506e-17	2
KPNA2	0.295	0.212	0.32582	6.4408e-22	2.3574e-17	2
KIF5B	0.34	0.292	0.246365	8.75115e-22	3.20301e-17	2
BRK1	0.328	0.298	0.214755	9.18558e-22	3.36201e-17	2
APOL6	0.341	0.23	0.312496	9.76003e-22	3.57227e-17	2
PSMD13	0.254	0.194	0.262842	1.08447e-21	3.96928e-17	2
REEP5	0.362	0.298	0.250021	1.10429e-21	4.04181e-17	2
PYHIN1	0.254	0.143	0.34517	1.23355e-21	4.51493e-17	2
PSMB3	0.355	0.29	0.265571	1.25975e-21	4.6108e-17	2
OGA	0.316	0.251	0.24905	1.73871e-21	6.36385e-17	2
XRCC5	0.395	0.348	0.241415	2.49368e-21	9.12712e-17	2
KDM5B	0.277	0.171	0.381183	3.47008e-21	1.27008e-16	2
SNRPD1	0.315	0.238	0.239328	3.91724e-21	1.43375e-16	2
HSBP1	0.262	0.189	0.262218	5.05105e-21	1.84873e-16	2
KANSL1	0.347	0.26	0.300583	6.29858e-21	2.30534e-16	2
COX14	0.31	0.243	0.254969	6.92602e-21	2.53499e-16	2
GUK1	0.587	0.526	0.232961	8.70903e-21	3.18759e-16	2
TLN1	0.427	0.341	0.284514	1.02258e-20	3.74273e-16	2
RSBN1L	0.3	0.205	0.266663	1.30876e-20	4.79019e-16	2
EIF1AX	0.561	0.539	0.236796	1.3866e-20	5.0751e-16	2
RHOC	0.258	0.181	0.275181	1.44676e-20	5.29527e-16	2
S100A2	0.377	0.277	0.283192	2.40322e-20	8.79604e-16	2
ARPC5L	0.309	0.219	0.297466	2.4918e-20	9.12024e-16	2
CLTA	0.309	0.263	0.218459	2.92203e-20	1.06949e-15	2
LCK	0.37	0.266	0.30695	3.03253e-20	1.10994e-15	2
MRPS6	0.453	0.341	0.335534	4.2627e-20	1.56019e-15	2
TMSB4X	0.99	0.972	0.0293976	5.09819e-20	1.86599e-15	2
CLTB	0.271	0.203	0.244884	5.53525e-20	2.02596e-15	2
MPHOSPH8	0.354	0.307	0.246335	6.45113e-20	2.36118e-15	2
ISCU	0.278	0.255	0.186287	6.6897e-20	2.4485e-15	2
PFDN2	0.369	0.323	0.208773	7.06983e-20	2.58763e-15	2
LBH	0.39	0.286	0.295264	8.38971e-20	3.07072e-15	2
NUCB2	0.258	0.169	0.306828	8.9257e-20	3.2669e-15	2
HNRNPC	0.639	0.616	0.20382	8.96386e-20	3.28086e-15	2
PPP1R12A	0.368	0.297	0.275214	9.11613e-20	3.3366e-15	2
NDUFA13	0.592	0.541	0.232271	9.6847e-20	3.5447e-15	2
COX5A	0.304	0.256	0.217971	1.00403e-19	3.67487e-15	2
H3F3B	0.987	0.956	0.124268	1.0103e-19	3.69781e-15	2
SNX3	0.364	0.302	0.268479	1.07633e-19	3.93949e-15	2
LPIN2	0.303	0.235	0.272306	1.12163e-19	4.10526e-15	2
JPT1	0.468	0.372	0.246187	1.21933e-19	4.46285e-15	2
ABHD17A	0.374	0.308	0.24062	1.26213e-19	4.61951e-15	2
UBXN4	0.408	0.348	0.22125	1.72094e-19	6.29882e-15	2
SNRPN	0.251	0.219	0.208109	1.98529e-19	7.26637e-15	2
NDUFC2	0.336	0.278	0.229348	1.9966e-19	7.30777e-15	2
TSTD1	0.308	0.278	0.196026	2.00907e-19	7.35339e-15	2
IL2RG	0.521	0.465	0.245778	2.16184e-19	7.91254e-15	2
TOMM5	0.304	0.284	0.190785	2.53081e-19	9.26301e-15	2
UBALD2	0.378	0.309	0.263593	2.59066e-19	9.48207e-15	2
RHOB	0.308	0.202	0.36524	2.82132e-19	1.03263e-14	2
PSMA4	0.312	0.25	0.255932	2.91791e-19	1.06798e-14	2
ATP5F1B	0.354	0.323	0.167769	2.93635e-19	1.07473e-14	2
SYNRG	0.268	0.184	0.261512	3.31168e-19	1.21211e-14	2
AURKAIP1	0.275	0.269	0.133412	3.39782e-19	1.24364e-14	2
DDX6	0.344	0.327	0.187007	3.54411e-19	1.29718e-14	2
YWHAB	0.602	0.539	0.267589	3.55833e-19	1.30239e-14	2
MXD1	0.262	0.161	0.36734	3.64268e-19	1.33326e-14	2
ITGA4	0.37	0.25	0.334899	3.67078e-19	1.34354e-14	2
FYB1	0.558	0.449	0.303242	3.81422e-19	1.39604e-14	2
PSMD8	0.381	0.347	0.199578	3.96871e-19	1.45259e-14	2
CYLD	0.425	0.367	0.273684	4.74998e-19	1.73854e-14	2
PRDX6	0.411	0.353	0.225817	4.80713e-19	1.75946e-14	2
RNMT	0.343	0.292	0.282655	5.18949e-19	1.8994e-14	2
LAPTM5	0.506	0.435	0.264882	5.19359e-19	1.9009e-14	2
PSMB1	0.409	0.363	0.208443	5.42702e-19	1.98634e-14	2
SAP18	0.623	0.583	0.21917	5.59702e-19	2.04857e-14	2
RPS19BP1	0.285	0.228	0.22323	6.28861e-19	2.30169e-14	2
CTSD	0.437	0.33	0.309691	6.59257e-19	2.41295e-14	2
C19orf53	0.435	0.369	0.238918	8.95203e-19	3.27653e-14	2
H1FX	0.399	0.303	0.301684	1.15329e-18	4.22114e-14	2
TAX1BP1	0.467	0.401	0.236265	1.39875e-18	5.11955e-14	2
SH2D2A	0.269	0.197	0.27136	1.48154e-18	5.42258e-14	2
UBE2M	0.258	0.214	0.232397	1.54858e-18	5.66797e-14	2
CORO1A	0.594	0.492	0.288676	1.65715e-18	6.06533e-14	2
CDK2AP2	0.323	0.24	0.270979	1.72491e-18	6.31336e-14	2
SNRPE	0.267	0.228	0.203201	2.23495e-18	8.18013e-14	2
NEDD8	0.389	0.352	0.183701	2.32341e-18	8.50392e-14	2
SLC7A5	0.352	0.254	0.33017	2.32644e-18	8.515e-14	2
PSMB6	0.291	0.289	0.136061	2.66238e-18	9.74457e-14	2
TAF7	0.431	0.388	0.240998	2.75365e-18	1.00787e-13	2
UBE2A	0.36	0.317	0.259404	3.43274e-18	1.25642e-13	2
SELENOH	0.395	0.35	0.238629	3.573e-18	1.30775e-13	2
CAP1	0.35	0.329	0.180699	4.03722e-18	1.47766e-13	2
ID2	0.661	0.535	0.340015	4.40956e-18	1.61394e-13	2
SLC3A2	0.387	0.345	0.246012	4.55553e-18	1.66737e-13	2
SYNE2	0.52	0.433	0.164391	4.69069e-18	1.71684e-13	2
PDE3B	0.252	0.164	0.284641	5.26386e-18	1.92663e-13	2
ZNF131	0.258	0.189	0.291175	5.27102e-18	1.92925e-13	2
PSMA5	0.258	0.227	0.192132	6.32853e-18	2.31631e-13	2
MZT2A	0.385	0.328	0.213297	6.79223e-18	2.48603e-13	2
NOL7	0.308	0.288	0.184157	7.27957e-18	2.66439e-13	2
FGFR1OP2	0.414	0.35	0.254379	7.28996e-18	2.6682e-13	2
NDUFB4	0.398	0.39	0.138304	8.07545e-18	2.95569e-13	2
CCDC107	0.317	0.251	0.271089	8.8325e-18	3.23278e-13	2
POMP	0.48	0.414	0.231462	9.17703e-18	3.35889e-13	2
ZNF706	0.343	0.289	0.245318	9.22112e-18	3.37502e-13	2
CD47	0.289	0.252	0.190062	9.43952e-18	3.45496e-13	2
CYTIP	0.534	0.454	0.290437	1.24874e-17	4.57051e-13	2
PKM	0.322	0.275	0.222678	1.30398e-17	4.77272e-13	2
NDUFS5	0.624	0.574	0.215196	1.34499e-17	4.92282e-13	2
PTPN7	0.356	0.269	0.29417	1.56783e-17	5.73841e-13	2
ROMO1	0.354	0.316	0.206424	1.56861e-17	5.74127e-13	2
MRPL51	0.295	0.241	0.210354	1.60958e-17	5.89122e-13	2
TUBA4A	0.512	0.393	0.212808	1.96727e-17	7.20042e-13	2
AHI1	0.264	0.177	0.334088	2.1916e-17	8.02149e-13	2
ELOB	0.532	0.531	0.160439	2.4733e-17	9.05254e-13	2
CD96	0.401	0.347	0.236243	3.03174e-17	1.10965e-12	2
SS18L2	0.283	0.245	0.218383	3.21414e-17	1.17641e-12	2
UGP2	0.305	0.239	0.277881	3.25702e-17	1.1921e-12	2
TMEM50A	0.422	0.398	0.180951	3.57295e-17	1.30774e-12	2
REX1BD	0.315	0.316	0.140282	3.91405e-17	1.43258e-12	2
SF3B5	0.42	0.371	0.213601	3.92471e-17	1.43648e-12	2
UBXN1	0.37	0.37	0.114073	4.3877e-17	1.60594e-12	2
TAF1D	0.447	0.38	0.247709	5.4198e-17	1.9837e-12	2
MPC2	0.29	0.279	0.160229	6.86482e-17	2.51259e-12	2
ERP29	0.309	0.333	0.100603	6.96325e-17	2.54862e-12	2
HNRNPA3	0.615	0.57	0.201061	7.01404e-17	2.56721e-12	2
IFRD1	0.369	0.291	0.23313	8.03478e-17	2.94081e-12	2
ARHGEF1	0.3	0.243	0.222103	8.40112e-17	3.07489e-12	2
SAMD9	0.254	0.181	0.291664	8.61157e-17	3.15192e-12	2
CDK12	0.255	0.204	0.20036	8.83733e-17	3.23455e-12	2
SRP19	0.34	0.302	0.1801	9.84015e-17	3.60159e-12	2
STK4	0.655	0.62	0.225983	1.12913e-16	4.13274e-12	2
RANBP2	0.43	0.372	0.276516	1.14634e-16	4.19572e-12	2
UBE2V1	0.306	0.28	0.163062	1.19322e-16	4.3673e-12	2
EIF3I	0.232	0.262	0.0493234	1.58414e-16	5.7981e-12	2
CEMIP2	0.434	0.35	0.355205	1.64145e-16	6.00788e-12	2
JTB	0.341	0.337	0.123898	1.65753e-16	6.06673e-12	2
POLR1D	0.286	0.3	0.0833607	1.7199e-16	6.295e-12	2
SUGT1	0.272	0.219	0.258818	1.83945e-16	6.73256e-12	2
ATP5F1C	0.265	0.255	0.133705	1.90457e-16	6.97091e-12	2
ARL6IP1	0.498	0.436	0.253943	1.99033e-16	7.28481e-12	2
LNPEP	0.266	0.221	0.215653	2.00922e-16	7.35396e-12	2
KMT2A	0.423	0.354	0.22821	2.42338e-16	8.8698e-12	2
VAMP2	0.423	0.354	0.248823	2.55632e-16	9.35639e-12	2
MAGOH	0.332	0.316	0.162608	2.6535e-16	9.71208e-12	2
SSB	0.288	0.292	0.127044	2.96459e-16	1.08507e-11	2
GHITM	0.282	0.268	0.128708	2.99325e-16	1.09556e-11	2
GNPTAB	0.274	0.198	0.271246	3.05265e-16	1.1173e-11	2
TRAPPC1	0.279	0.23	0.202521	3.12137e-16	1.14245e-11	2
STRAP	0.298	0.268	0.171783	3.53839e-16	1.29508e-11	2
CIAO2B	0.317	0.341	0.0428455	3.61186e-16	1.32198e-11	2
COX5B	0.502	0.483	0.169548	4.182e-16	1.53065e-11	2
PPP1CA	0.262	0.241	0.157479	4.18799e-16	1.53285e-11	2
TRBC2	0.55	0.473	0.310127	5.25929e-16	1.92495e-11	2
SF3B6	0.322	0.357	0.0546212	5.97863e-16	2.18824e-11	2
FIS1	0.271	0.255	0.145615	6.08163e-16	2.22594e-11	2
SMCHD1	0.468	0.39	0.247638	7.06496e-16	2.58585e-11	2
C12orf57	0.487	0.457	0.178124	7.87922e-16	2.88387e-11	2
RBM4	0.334	0.31	0.165422	8.0888e-16	2.96058e-11	2
CD63	0.705	0.6	0.114825	8.97671e-16	3.28557e-11	2
RTRAF	0.31	0.313	0.105566	9.23532e-16	3.38022e-11	2
GSPT1	0.385	0.357	0.233941	1.17589e-15	4.30388e-11	2
HERPUD1	0.437	0.358	0.270539	1.27969e-15	4.6838e-11	2
GPBP1	0.66	0.611	0.209929	1.28171e-15	4.69118e-11	2
BANF1	0.287	0.215	0.218933	1.30416e-15	4.77334e-11	2
PSMA6	0.341	0.272	0.217277	1.31327e-15	4.8067e-11	2
PRPF40A	0.318	0.267	0.214934	1.44276e-15	5.28065e-11	2
BUD31	0.326	0.331	0.115572	1.4549e-15	5.32507e-11	2
HMGN1	0.558	0.512	0.206981	1.49176e-15	5.45997e-11	2
ARPC2	0.714	0.69	0.192726	1.53622e-15	5.62273e-11	2
SQSTM1	0.622	0.56	0.233931	1.66083e-15	6.0788e-11	2
UBL5	0.638	0.622	0.176705	1.73853e-15	6.3632e-11	2
DDX46	0.347	0.31	0.187779	1.83765e-15	6.726e-11	2
RAP1B	0.494	0.477	0.155569	2.08141e-15	7.61815e-11	2
ACAP1	0.472	0.393	0.230435	2.1354e-15	7.81576e-11	2
ICAM3	0.263	0.255	0.136806	2.2736e-15	8.32161e-11	2
MRFAP1	0.305	0.315	0.114369	2.7694e-15	1.01363e-10	2
UBE2I	0.279	0.283	0.119617	3.94935e-15	1.4455e-10	2
RBX1	0.293	0.304	0.0950961	4.09079e-15	1.49727e-10	2
MIER1	0.347	0.321	0.194902	4.20896e-15	1.54052e-10	2
NAA50	0.308	0.244	0.223667	4.21243e-15	1.54179e-10	2
GABARAPL1	0.454	0.366	0.252396	4.2986e-15	1.57333e-10	2
COX6B1	0.527	0.486	0.192934	4.44425e-15	1.62664e-10	2
ARPP19	0.277	0.272	0.105695	4.46999e-15	1.63606e-10	2
CALM3	0.388	0.327	0.226218	4.65586e-15	1.70409e-10	2
ENY2	0.364	0.382	0.0938776	5.76612e-15	2.11046e-10	2
PAIP2	0.452	0.428	0.169976	5.9796e-15	2.18859e-10	2
TPR	0.394	0.329	0.20657	5.98954e-15	2.19223e-10	2
ATP5MF	0.37	0.352	0.153983	6.42449e-15	2.35143e-10	2
FXR1	0.373	0.347	0.184979	7.51743e-15	2.75146e-10	2
AKIRIN1	0.34	0.292	0.191116	8.04951e-15	2.9462e-10	2
ATP5MPL	0.342	0.316	0.187767	8.38953e-15	3.07065e-10	2
VPS37B	0.327	0.278	0.253233	8.66203e-15	3.17039e-10	2
COX6C	0.568	0.586	0.115646	8.99355e-15	3.29173e-10	2
BATF	0.26	0.169	0.259009	1.07562e-14	3.93689e-10	2
HNRNPD	0.318	0.346	0.0647072	1.22672e-14	4.48993e-10	2
RNF19A	0.522	0.423	0.231024	1.28382e-14	4.69889e-10	2
PA2G4	0.322	0.297	0.155238	1.51744e-14	5.554e-10	2
ATP5PF	0.406	0.369	0.188445	1.54462e-14	5.65345e-10	2
OPTN	0.334	0.271	0.226265	1.58258e-14	5.7924e-10	2
GMFG	0.425	0.443	0.101174	1.82612e-14	6.68379e-10	2
COPS9	0.255	0.297	0.00478531	1.93273e-14	7.07398e-10	2
LUZP1	0.29	0.221	0.26825	2.01058e-14	7.35893e-10	2
EMD	0.246	0.253	0.118878	2.10495e-14	7.70434e-10	2
ARF4	0.295	0.315	0.0831148	2.38352e-14	8.72393e-10	2
CFLAR	0.339	0.307	0.172481	2.38952e-14	8.74587e-10	2
GTF3A	0.265	0.28	0.102899	2.51522e-14	9.20597e-10	2
RHEB	0.283	0.271	0.129739	2.64729e-14	9.68935e-10	2
SPCS1	0.389	0.366	0.14381	2.68027e-14	9.81006e-10	2
HNRNPR	0.334	0.288	0.15224	3.26119e-14	1.19363e-09	2
TMEM258	0.41	0.407	0.137663	3.981e-14	1.45709e-09	2
RALGAPA1	0.286	0.26	0.210099	4.01966e-14	1.47123e-09	2
SNRPF	0.351	0.336	0.14607	4.39623e-14	1.60907e-09	2
SEMA4D	0.297	0.239	0.23263	4.51218e-14	1.6515e-09	2
C9orf16	0.341	0.337	0.128538	4.52419e-14	1.6559e-09	2
ROCK1	0.372	0.342	0.179664	4.64787e-14	1.70117e-09	2
GOLGA4	0.321	0.289	0.245064	4.88404e-14	1.78761e-09	2
UQCRH	0.515	0.512	0.124341	5.12372e-14	1.87533e-09	2
SH3GLB1	0.285	0.295	0.0871256	5.4519e-14	1.99545e-09	2
HLA-F	0.492	0.422	0.211991	5.87804e-14	2.15142e-09	2
LIMD2	0.334	0.292	0.15769	6.066e-14	2.22022e-09	2
NDUFB2	0.439	0.483	0.0587556	6.12165e-14	2.24059e-09	2
KDM5A	0.264	0.219	0.224052	6.48664e-14	2.37417e-09	2
TTC39C	0.253	0.201	0.199177	6.58795e-14	2.41125e-09	2
SNRPG	0.461	0.455	0.147977	7.64884e-14	2.79955e-09	2
PRDX1	0.564	0.518	0.0379849	8.10472e-14	2.96641e-09	2
GYPC	0.338	0.293	0.18868	8.5944e-14	3.14564e-09	2
SRSF9	0.347	0.316	0.163828	8.78736e-14	3.21626e-09	2
APRT	0.406	0.41	0.115345	9.1902e-14	3.3637e-09	2
B4GALT1	0.306	0.279	0.197157	9.34714e-14	3.42115e-09	2
NDUFA3	0.297	0.29	0.12713	1.00497e-13	3.67828e-09	2
ITGA1	0.274	0.19	0.215975	1.01867e-13	3.72843e-09	2
MRPL41	0.305	0.29	0.13884	1.09842e-13	4.02033e-09	2
ERH	0.248	0.261	0.0899549	1.10803e-13	4.05551e-09	2
SRSF3	0.659	0.61	0.223991	1.10964e-13	4.0614e-09	2
ANAPC16	0.403	0.392	0.139113	1.13019e-13	4.13661e-09	2
USP15	0.334	0.339	0.0675415	1.29381e-13	4.73547e-09	2
ATP6V0B	0.3	0.268	0.143788	1.34297e-13	4.91542e-09	2
TOPORS	0.26	0.198	0.255361	1.43648e-13	5.25764e-09	2
PPDPF	0.426	0.393	0.177983	1.47287e-13	5.39086e-09	2
UBE2L3	0.285	0.264	0.139786	1.63695e-13	5.99142e-09	2
COX7B	0.488	0.478	0.157755	1.81613e-13	6.64723e-09	2
RSL1D1	0.264	0.269	0.102251	1.96365e-13	7.18715e-09	2
METRNL	0.58	0.479	0.262319	1.99475e-13	7.301e-09	2
TANK	0.309	0.298	0.175338	2.02276e-13	7.40351e-09	2
TRIR	0.477	0.543	0.00486839	2.03865e-13	7.46166e-09	2
SF3B2	0.26	0.235	0.165224	2.11502e-13	7.74118e-09	2
MYCBP2	0.34	0.327	0.101556	2.29292e-13	8.3923e-09	2
TCF25	0.433	0.405	0.160363	2.35721e-13	8.62761e-09	2
UQCRQ	0.34	0.316	0.168772	2.51979e-13	9.22267e-09	2
RBM39	0.767	0.745	0.168941	2.68433e-13	9.8249e-09	2
ORAI1	0.279	0.221	0.21619	2.85329e-13	1.04433e-08	2
CAPZA1	0.349	0.392	0.0171622	2.96169e-13	1.08401e-08	2
SH3BGRL	0.297	0.294	0.119689	3.00736e-13	1.10072e-08	2
FMNL1	0.279	0.284	0.126233	3.05814e-13	1.11931e-08	2
HCLS1	0.31	0.307	0.0904889	3.12983e-13	1.14555e-08	2
KHDRBS1	0.308	0.315	0.097275	3.2708e-13	1.19714e-08	2
GABARAPL2	0.255	0.283	0.0382549	3.40285e-13	1.24548e-08	2
ATF3	0.309	0.282	0.26099	3.65812e-13	1.33891e-08	2
PRKACB	0.265	0.203	0.24729	3.74157e-13	1.36945e-08	2
DNAJA2	0.274	0.238	0.182225	3.7643e-13	1.37777e-08	2
EDF1	0.577	0.578	0.129242	4.15652e-13	1.52133e-08	2
NDUFA11	0.364	0.37	0.108883	4.58748e-13	1.67907e-08	2
SNU13	0.46	0.498	0.0428389	4.6244e-13	1.69258e-08	2
SRSF11	0.431	0.398	0.177287	4.73605e-13	1.73344e-08	2
RPS27L	0.408	0.414	0.105485	4.89683e-13	1.79229e-08	2
TAPBP	0.386	0.377	0.128214	4.9122e-13	1.79792e-08	2
DDX39B	0.274	0.255	0.133326	5.29282e-13	1.93722e-08	2
ISCA1	0.313	0.307	0.132035	5.46847e-13	2.00151e-08	2
SET	0.6	0.573	0.165169	5.94142e-13	2.17462e-08	2
NDUFB7	0.24	0.271	0.0381908	6.19947e-13	2.26907e-08	2
SF3B1	0.481	0.486	0.111401	6.45893e-13	2.36403e-08	2
PAK2	0.322	0.367	0.010698	6.69295e-13	2.44969e-08	2
GADD45GIP1	0.266	0.271	0.107964	7.03316e-13	2.57421e-08	2
DDX24	0.732	0.698	0.195075	7.11822e-13	2.60534e-08	2
RWDD1	0.273	0.297	0.0247085	7.72782e-13	2.82846e-08	2
TXNIP	0.466	0.386	0.295165	9.05089e-13	3.31272e-08	2
RABGAP1L	0.255	0.191	0.225703	9.4271e-13	3.45041e-08	2
EVI2B	0.367	0.336	0.190075	9.63336e-13	3.52591e-08	2
WTAP	0.325	0.351	0.06788	9.68426e-13	3.54454e-08	2
RAD21	0.34	0.3	0.171464	1.15002e-12	4.2092e-08	2
XRCC6	0.275	0.282	0.0809196	1.16009e-12	4.24606e-08	2
TNFRSF1B	0.443	0.362	0.259702	1.17293e-12	4.29303e-08	2
HNRNPH3	0.383	0.34	0.187484	1.19536e-12	4.37513e-08	2
BPTF	0.321	0.311	0.151025	1.20969e-12	4.42759e-08	2
DNAJC8	0.334	0.337	0.0928216	1.2709e-12	4.65161e-08	2
TMEM59	0.374	0.412	0.0534292	1.27981e-12	4.68424e-08	2
SLIRP	0.251	0.227	0.145534	1.28479e-12	4.70247e-08	2
ANP32E	0.348	0.322	0.167488	1.40257e-12	5.13353e-08	2
NDUFA1	0.422	0.449	0.0648503	1.43854e-12	5.26521e-08	2
SERPINB9	0.313	0.26	0.203937	1.4386e-12	5.26543e-08	2
CD164	0.281	0.305	0.0778148	1.54082e-12	5.63956e-08	2
EIF1B	0.278	0.333	0.000660841	1.54568e-12	5.65736e-08	2
ATP5PD	0.228	0.272	0.00411452	1.62539e-12	5.94909e-08	2
C11orf58	0.424	0.414	0.134113	1.77471e-12	6.49563e-08	2
ATP5F1D	0.385	0.408	0.0771552	1.99761e-12	7.31145e-08	2
WNK1	0.381	0.347	0.15397	2.03012e-12	7.43043e-08	2
COX7A2	0.563	0.567	0.11344	2.39376e-12	8.7614e-08	2
IKZF1	0.332	0.298	0.164949	2.40516e-12	8.80312e-08	2
PNN	0.359	0.364	0.117441	2.85622e-12	1.04541e-07	2
DYNC1H1	0.356	0.331	0.172044	2.86025e-12	1.04688e-07	2
VDAC2	0.278	0.295	0.0851012	3.05182e-12	1.11699e-07	2
HP1BP3	0.404	0.382	0.124046	3.06805e-12	1.12294e-07	2
CD46	0.215	0.253	0.030714	3.12426e-12	1.14351e-07	2
DDT	0.27	0.305	0.0250337	4.29726e-12	1.57284e-07	2
GSTK1	0.284	0.303	0.0362939	4.3781e-12	1.60243e-07	2
ETF1	0.291	0.269	0.147305	4.4605e-12	1.63259e-07	2
VDAC1	0.258	0.3	0.00165656	4.65523e-12	1.70386e-07	2
ADAR	0.266	0.234	0.148725	4.69727e-12	1.71925e-07	2
NSMCE3	0.252	0.221	0.191469	4.69736e-12	1.71928e-07	2
TRA2A	0.376	0.339	0.19439	4.70967e-12	1.72379e-07	2
UQCR11	0.449	0.5	0.0342288	4.81707e-12	1.7631e-07	2
CDV3	0.515	0.524	0.118522	5.41273e-12	1.98111e-07	2
TOMM6	0.338	0.335	0.102211	5.8432e-12	2.13867e-07	2
TCEA1	0.271	0.297	0.071003	5.84813e-12	2.14047e-07	2
UBE2D3	0.556	0.579	0.0943882	5.92691e-12	2.16931e-07	2
RTF1	0.299	0.269	0.149407	6.42896e-12	2.35306e-07	2
CYBA	0.817	0.771	0.1702	6.56682e-12	2.40352e-07	2
PAFAH1B1	0.265	0.29	0.0453027	6.57319e-12	2.40585e-07	2
ARF6	0.427	0.458	0.0557898	6.70571e-12	2.45436e-07	2
CEBPZ	0.321	0.298	0.171598	6.83953e-12	2.50334e-07	2
H2AFZ	0.704	0.655	0.218349	7.12718e-12	2.60862e-07	2
ELOC	0.25	0.288	0.0213305	7.68969e-12	2.8145e-07	2
ATP5F1E	0.897	0.869	0.172349	8.06463e-12	2.95173e-07	2
ARHGDIA	0.288	0.33	0.0161741	8.55501e-12	3.13122e-07	2
SNRPD2	0.443	0.471	0.0620933	9.11486e-12	3.33613e-07	2
RSL24D1	0.401	0.407	0.108793	9.38073e-12	3.43344e-07	2
NUFIP2	0.369	0.355	0.161209	9.42633e-12	3.45013e-07	2
SLC25A5	0.428	0.463	0.0783026	1.06884e-11	3.91205e-07	2
TSPYL2	0.478	0.434	0.209561	1.0724e-11	3.9251e-07	2
NDUFA2	0.275	0.245	0.133159	1.0982e-11	4.01953e-07	2
MRPL33	0.277	0.301	0.0623186	1.23462e-11	4.51882e-07	2
MTCH1	0.317	0.264	0.191462	1.24856e-11	4.56984e-07	2
EPC1	0.362	0.346	0.152135	1.26359e-11	4.62486e-07	2
MTDH	0.416	0.425	0.104087	1.26739e-11	4.63876e-07	2
TGOLN2	0.247	0.276	0.032376	1.28243e-11	4.69382e-07	2
NDUFB10	0.275	0.275	0.0915979	1.369e-11	5.01067e-07	2
EIF4A3	0.312	0.375	0.00696481	1.41e-11	5.16074e-07	2
RAC1	0.407	0.387	0.146401	1.41464e-11	5.17772e-07	2
H2AFV	0.408	0.415	0.0674761	1.45012e-11	5.30759e-07	2
IL10RA	0.267	0.222	0.183994	1.47199e-11	5.38761e-07	2
LSM7	0.326	0.316	0.0988959	1.49426e-11	5.46915e-07	2
RAN	0.543	0.546	0.130034	1.54683e-11	5.66156e-07	2
SRSF4	0.255	0.238	0.133709	1.56944e-11	5.74431e-07	2
PET100	0.285	0.33	0.00418956	1.61799e-11	5.92202e-07	2
STK17B	0.618	0.635	0.132654	1.62963e-11	5.96462e-07	2
MOB1A	0.347	0.328	0.112587	1.63848e-11	5.99699e-07	2
C4orf3	0.33	0.349	0.0580509	1.66562e-11	6.09632e-07	2
TLE5	0.401	0.391	0.0761959	1.68811e-11	6.17867e-07	2
MORF4L2	0.319	0.318	0.133805	1.71378e-11	6.27259e-07	2
ZNF207	0.271	0.308	0.0163669	1.72105e-11	6.29923e-07	2
SIVA1	0.245	0.28	0.00311994	2.11973e-11	7.75843e-07	2
IER5	0.421	0.415	0.2534	2.1362e-11	7.81872e-07	2
TOB1	0.342	0.277	0.19429	2.15253e-11	7.87846e-07	2
SPCS3	0.32	0.336	0.0391853	2.17847e-11	7.9734e-07	2
GRB2	0.27	0.259	0.113322	2.19206e-11	8.02315e-07	2
ATP5ME	0.409	0.412	0.126167	2.54038e-11	9.29804e-07	2
COX6A1	0.511	0.52	0.100342	2.58299e-11	9.45401e-07	2
ARGLU1	0.501	0.501	0.0969319	2.70555e-11	9.9026e-07	2
SMARCA5	0.386	0.371	0.151895	2.70709e-11	9.90821e-07	2
YY1	0.368	0.354	0.132128	2.91842e-11	1.06817e-06	2
PDIA3	0.371	0.392	0.0823498	2.94781e-11	1.07893e-06	2
APBB1IP	0.246	0.255	0.054805	3.05895e-11	1.11961e-06	2
SEC11A	0.363	0.336	0.143686	3.11324e-11	1.13948e-06	2
RTN4	0.314	0.344	0.0414214	3.24996e-11	1.18952e-06	2
ARL6IP4	0.34	0.358	0.0886683	3.28094e-11	1.20086e-06	2
ACTR2	0.439	0.42	0.144729	3.93831e-11	1.44146e-06	2
EIF3A	0.375	0.359	0.158919	4.01391e-11	1.46913e-06	2
DAZAP2	0.371	0.346	0.12709	4.3319e-11	1.58552e-06	2
NUDT4	0.252	0.214	0.189879	4.47859e-11	1.63921e-06	2
ATP6V0C	0.487	0.491	0.121483	4.49723e-11	1.64603e-06	2
ACTR3	0.408	0.397	0.13685	4.66862e-11	1.70876e-06	2
TMBIM6	0.522	0.564	0.0513572	4.73333e-11	1.73245e-06	2
THRAP3	0.257	0.273	0.0485836	4.97816e-11	1.82206e-06	2
MAPRE2	0.271	0.252	0.107181	5.32987e-11	1.95079e-06	2
HNRNPF	0.364	0.355	0.118978	5.71001e-11	2.08992e-06	2
GABARAP	0.415	0.428	0.0650444	5.73062e-11	2.09746e-06	2
TPM4	0.392	0.435	0.0549666	5.89922e-11	2.15917e-06	2
SNRPB2	0.314	0.342	0.0638684	5.99903e-11	2.19571e-06	2
CAMLG	0.249	0.254	0.10959	6.12069e-11	2.24023e-06	2
PDIA6	0.256	0.246	0.110645	6.20371e-11	2.27062e-06	2
NDUFB11	0.371	0.406	0.0523847	6.23641e-11	2.28259e-06	2
SPCS2	0.388	0.408	0.0776714	7.32631e-11	2.6815e-06	2
RGS10	0.326	0.302	0.0889041	7.50746e-11	2.74781e-06	2
CD53	0.371	0.365	0.102371	8.19977e-11	3.0012e-06	2
ARPC1B	0.404	0.401	0.116382	8.47633e-11	3.10242e-06	2
ZC3H15	0.299	0.309	0.0746072	9.32061e-11	3.41144e-06	2
CCDC59	0.303	0.297	0.094315	1.10103e-10	4.02988e-06	2
DEK	0.485	0.436	0.194533	1.17834e-10	4.31283e-06	2
CSTB	0.388	0.405	0.0946813	1.26225e-10	4.61995e-06	2
HNRNPU	0.688	0.665	0.176076	1.37833e-10	5.04481e-06	2
IQGAP1	0.479	0.5	0.115679	1.40768e-10	5.15226e-06	2
SH3KBP1	0.318	0.257	0.179982	1.46018e-10	5.34439e-06	2
LSM8	0.312	0.288	0.157657	1.46573e-10	5.36473e-06	2
GCC2	0.398	0.364	0.129722	1.66935e-10	6.10999e-06	2
ZFAND5	0.374	0.33	0.161204	1.73184e-10	6.33869e-06	2
NPM1	0.828	0.801	0.160839	1.95642e-10	7.1607e-06	2
SSBP1	0.243	0.28	0.0036891	2.00843e-10	7.35107e-06	2
IK	0.34	0.324	0.133576	2.1074e-10	7.71329e-06	2
PRDM2	0.32	0.295	0.148506	2.20633e-10	8.0754e-06	2
LCP1	0.669	0.601	0.192669	2.2492e-10	8.23229e-06	2
SSR2	0.416	0.425	0.0850775	2.40374e-10	8.79795e-06	2
SERPINB1	0.275	0.277	0.0158258	2.50397e-10	9.16479e-06	2
PTPRC	0.88	0.816	0.0272312	2.51413e-10	9.20197e-06	2
ELOVL5	0.259	0.282	0.0246196	2.5302e-10	9.26078e-06	2
ARHGAP9	0.261	0.236	0.139859	2.58523e-10	9.46221e-06	2
NUCKS1	0.34	0.367	0.0232091	2.58869e-10	9.47486e-06	2
LGALS1	0.633	0.616	0.21402	2.67325e-10	9.78435e-06	2
SRRM2	0.561	0.558	0.093992	3.00585e-10	1.10017e-05	2
ACTG1	0.78	0.75	0.206656	3.03931e-10	1.11242e-05	2
HNRNPK	0.599	0.603	0.112269	3.07431e-10	1.12523e-05	2
DHX36	0.395	0.403	0.0964109	3.41819e-10	1.25109e-05	2
ARF1	0.363	0.412	0.0072856	3.42873e-10	1.25495e-05	2
RAB21	0.27	0.29	0.0453029	3.57924e-10	1.31004e-05	2
RAC2	0.549	0.502	0.180348	3.69475e-10	1.35232e-05	2
EIF2S2	0.279	0.302	0.0560041	3.82428e-10	1.39972e-05	2
NASP	0.413	0.44	0.0443916	3.99567e-10	1.46245e-05	2
SPTY2D1	0.304	0.283	0.15467	4.27347e-10	1.56413e-05	2
SNHG32	0.248	0.27	0.0478628	4.52588e-10	1.65652e-05	2
MKNK2	0.271	0.261	0.100703	5.0284e-10	1.84044e-05	2
SEC61G	0.378	0.411	0.0117436	5.41525e-10	1.98204e-05	2
CHD4	0.296	0.308	0.0585642	5.48853e-10	2.00886e-05	2
LITAF	0.383	0.356	0.173972	5.63577e-10	2.06275e-05	2
RBM8A	0.624	0.597	0.155709	5.71941e-10	2.09336e-05	2
TMBIM4	0.28	0.279	0.0810042	6.03498e-10	2.20886e-05	2
NDUFA6	0.299	0.307	0.076693	6.59561e-10	2.41406e-05	2
MED10	0.277	0.286	0.0843147	7.25719e-10	2.6562e-05	2
BRD4	0.247	0.251	0.0753673	7.38565e-10	2.70322e-05	2
STK17A	0.538	0.52	0.168723	7.69564e-10	2.81668e-05	2
DBI	0.491	0.456	0.152197	7.79023e-10	2.8513e-05	2
PPP4R3A	0.24	0.261	0.0341213	8.13566e-10	2.97773e-05	2
LUC7L3	0.309	0.313	0.0759718	9.3344e-10	3.41648e-05	2
ARPC5	0.347	0.363	0.0621468	9.49047e-10	3.47361e-05	2
RAP1A	0.229	0.263	0.00865369	9.59813e-10	3.51301e-05	2
ZNF644	0.256	0.222	0.162826	1.08285e-09	3.96334e-05	2
FAM49B	0.255	0.261	0.0648025	1.17533e-09	4.30182e-05	2
HMGN2	0.406	0.409	0.0592848	1.36342e-09	4.99026e-05	2
TRIM22	0.254	0.188	0.215302	1.49878e-09	5.4857e-05	2
NR4A2	0.508	0.464	0.177221	1.60204e-09	5.86361e-05	2
PRRC2C	0.66	0.628	0.15686	1.72288e-09	6.30591e-05	2
CYCS	0.612	0.603	0.151673	1.75332e-09	6.41732e-05	2
FNBP4	0.254	0.259	0.0791388	1.76172e-09	6.44808e-05	2
YWHAQ	0.38	0.347	0.15612	1.76317e-09	6.45338e-05	2
KDM2A	0.255	0.253	0.10856	1.76638e-09	6.46514e-05	2
CD99	0.515	0.511	0.135817	2.02053e-09	7.39533e-05	2
SNX6	0.297	0.303	0.0969566	2.12704e-09	7.78518e-05	2
GIMAP7	0.26	0.206	0.126495	2.19593e-09	8.03734e-05	2
SYF2	0.366	0.363	0.116951	2.48132e-09	9.08188e-05	2
GPSM3	0.256	0.266	0.0699245	2.4895e-09	9.11181e-05	2
HNRNPDL	0.65	0.64	0.128698	2.50614e-09	9.17273e-05	2
RAB2A	0.283	0.284	0.0816238	2.57416e-09	9.42168e-05	2
GLS	0.489	0.454	0.157886	2.61086e-09	9.55599e-05	2
SP100	0.302	0.26	0.152618	2.76506e-09	0.000101204	2
HIGD2A	0.305	0.323	0.0553288	2.91183e-09	0.000106576	2
RSRC2	0.474	0.483	0.0898629	2.94737e-09	0.000107877	2
TMF1	0.302	0.286	0.128	3.011e-09	0.000110206	2
EIF3J	0.317	0.325	0.109389	3.19624e-09	0.000116985	2
DDX17	0.438	0.486	0.00215023	3.26097e-09	0.000119355	2
SBDS	0.305	0.331	0.063808	3.48976e-09	0.000127729	2
GNG5	0.416	0.394	0.119608	3.52083e-09	0.000128866	2
ATP5MC2	0.58	0.586	0.0992255	3.7999e-09	0.00013908	2
RNF149	0.24	0.256	0.094253	3.94167e-09	0.000144269	2
DNTTIP2	0.309	0.302	0.0776579	4.62122e-09	0.000169141	2
SELENOT	0.236	0.256	0.0344793	4.8121e-09	0.000176128	2
ABCF1	0.229	0.257	0.0122391	4.84826e-09	0.000177451	2
KPNA4	0.216	0.252	0.0230655	5.34773e-09	0.000195732	2
CALR	0.516	0.49	0.156924	6.72144e-09	0.000246011	2
IFITM1	0.324	0.3	0.143296	7.07346e-09	0.000258896	2
CNBP	0.454	0.465	0.0837518	7.56525e-09	0.000276896	2
VPS28	0.312	0.319	0.0669602	7.73452e-09	0.000283091	2
PDCL3	0.296	0.271	0.202343	8.14726e-09	0.000298198	2
ODC1	0.263	0.283	0.00167056	8.20271e-09	0.000300227	2
LEPROTL1	0.6	0.555	0.189244	8.82446e-09	0.000322984	2
ATP6V1F	0.271	0.303	0.00212268	1.00365e-08	0.000367348	2
DIAPH1	0.309	0.28	0.13906	1.06341e-08	0.000389219	2
SLTM	0.294	0.315	0.0602701	1.16736e-08	0.000427267	2
CCSER2	0.308	0.266	0.149561	1.17582e-08	0.000430363	2
CSNK1A1	0.334	0.37	0.0385407	1.17946e-08	0.000431693	2
EVI2A	0.268	0.282	0.0689859	1.35023e-08	0.000494199	2
MYL12B	0.723	0.675	0.167193	1.39967e-08	0.000512294	2
ATP5MG	0.701	0.684	0.136449	1.42853e-08	0.000522858	2
NDUFA4	0.567	0.606	0.0353062	1.4421e-08	0.000527823	2
NKTR	0.365	0.36	0.14016	1.93129e-08	0.000706872	2
CENPC	0.274	0.255	0.132129	2.01584e-08	0.000737816	2
H2AFX	0.253	0.217	0.166803	2.14864e-08	0.000786424	2
MAT2A	0.287	0.302	0.0636913	2.39001e-08	0.000874769	2
NDUFV2	0.368	0.389	0.0190757	2.68508e-08	0.000982765	2
CHD1	0.36	0.399	0.0347817	2.90202e-08	0.00106217	2
MYH9	0.363	0.397	0.00638543	2.95297e-08	0.00108082	2
FNBP1	0.418	0.436	0.0133117	3.57244e-08	0.00130755	2
HIF1A	0.3	0.294	0.0547865	3.65018e-08	0.001336	2
MACF1	0.401	0.368	0.103082	3.71748e-08	0.00136063	2
RHOH	0.309	0.335	0.0454224	4.66556e-08	0.00170764	2
PCM1	0.263	0.273	0.0558624	5.05001e-08	0.00184835	2
AAK1	0.379	0.378	0.0626893	5.21953e-08	0.0019104	2
KRAS	0.284	0.282	0.0997873	6.21844e-08	0.00227601	2
RBM25	0.44	0.474	0.0219544	6.23343e-08	0.0022815	2
XIST	0.568	0.608	0.0266326	6.5367e-08	0.0023925	2
PPP2CA	0.239	0.258	0.034847	6.89153e-08	0.00252237	2
VAPA	0.364	0.386	0.0141721	6.96412e-08	0.00254894	2
LDHB	0.377	0.383	0.0769007	7.02135e-08	0.00256988	2
TACC1	0.277	0.255	0.134166	7.35312e-08	0.00269132	2
CSF1	0.27	0.201	0.156334	8.03989e-08	0.00294268	2
ACTN4	0.358	0.35	0.105514	8.35125e-08	0.00305664	2
CD37	0.482	0.501	0.0252319	8.82865e-08	0.00323138	2
ARID1B	0.263	0.279	0.0766036	9.27048e-08	0.00339309	2
HSPA9	0.408	0.411	0.0851721	9.46791e-08	0.00346535	2
CBLB	0.276	0.226	0.181941	1.06134e-07	0.00388461	2
GNAI2	0.424	0.437	0.0812478	1.32444e-07	0.00484759	2
CDKN1B	0.33	0.36	0.0254225	1.45117e-07	0.00531144	2
ARAP2	0.256	0.208	0.145665	1.47194e-07	0.00538746	2
ACTB	0.92	0.903	0.147436	1.59032e-07	0.00582073	2
SFPQ	0.584	0.608	0.0318661	1.86941e-07	0.00684222	2
YTHDC1	0.302	0.346	0.00099873	1.999e-07	0.00731654	2
LIME1	0.255	0.261	0.0587619	2.02881e-07	0.00742564	2
CREM	0.748	0.726	0.18673	2.05959e-07	0.00753829	2
HNRNPH1	0.535	0.554	0.026815	2.8914e-07	0.0105828	2
WIPF1	0.408	0.433	0.0249032	3.04336e-07	0.011139	2
ATP1B3	0.569	0.522	0.0340343	4.2026e-07	0.015382	2
EMB	0.318	0.302	0.116166	4.52361e-07	0.0165569	2
PPIB	0.487	0.538	0.000684437	4.73706e-07	0.0173381	2
SERBP1	0.494	0.541	0.0211911	4.99357e-07	0.0182769	2
LINC01578	0.562	0.558	0.0739911	5.08945e-07	0.0186279	2
WSB1	0.395	0.413	0.0343725	6.43852e-07	0.0235656	2
ZNF292	0.256	0.227	0.135377	6.53099e-07	0.0239041	2
NME2	0.477	0.494	0.0528378	7.1286e-07	0.0260914	2
SERP1	0.59	0.601	0.0479073	8.71877e-07	0.0319116	2
N4BP1	0.256	0.242	0.0960217	8.8154e-07	0.0322653	2
ZEB2	0.317	0.264	0.169436	1.05791e-06	0.0387207	2
UTRN	0.253	0.256	0.0282942	1.23372e-06	0.0451553	2
ISG20	0.409	0.401	0.117318	1.32371e-06	0.0484489	2
ETS1	0.5	0.455	0.15169	1.42055e-06	0.0519935	2
GOLGB1	0.387	0.4	0.0535151	1.42357e-06	0.052104	2
CKLF	0.53	0.464	0.142647	1.72539e-06	0.0631511	2
TMA7	0.663	0.712	0.0161565	1.96286e-06	0.0718425	2
ATRX	0.346	0.36	0.059744	2.06954e-06	0.0757474	2
IRF1	0.482	0.461	0.110405	2.59123e-06	0.0948416	2
AKNA	0.256	0.252	0.0726978	2.93092e-06	0.107275	2
SYTL3	0.284	0.299	0.0154044	3.33444e-06	0.122044	2
ICOS	0.271	0.215	0.168792	4.06129e-06	0.148647	2
NR4A1	0.388	0.391	0.0872225	5.14038e-06	0.188143	2
CDC42	0.653	0.687	0.0228225	5.4699e-06	0.200204	2
BHLHE40	0.265	0.261	0.0409643	6.45761e-06	0.236355	2
SOCS1	0.277	0.275	0.060068	1.10711e-05	0.405213	2
SLC38A1	0.357	0.373	0.049122	1.18244e-05	0.432783	2
CDC42EP3	0.248	0.278	0.0294375	1.7555e-05	0.64253	2
EIF4A1	0.743	0.729	0.000757416	2.59725e-05	0.950621	2
ARID5B	0.397	0.337	0.130556	2.76349e-05	1	2
CREBRF	0.244	0.253	0.0373343	3.02037e-05	1	2
HINT1	0.696	0.673	0.115871	3.57131e-05	1	2
PHLDA1	0.301	0.288	0.104537	3.68939e-05	1	2
FAM177A1	0.471	0.521	0.0116467	3.95494e-05	1	2
LDHA	0.586	0.575	0.108613	4.00832e-05	1	2
JAK1	0.511	0.531	0.00807582	4.05721e-05	1	2
EIF4G2	0.544	0.573	0.01093	5.53153e-05	1	2
TPM3	0.642	0.636	0.0315341	5.88926e-05	1	2
RUNX3	0.546	0.518	0.0791555	7.07842e-05	1	2
CELF2	0.324	0.342	0.0277368	7.51471e-05	1	2
ARID4B	0.45	0.492	0.00462866	7.79333e-05	1	2
MYL6	0.865	0.864	0.0943663	8.72814e-05	1	2
IL2RB	0.336	0.309	0.0615329	9.15185e-05	1	2
GZMM	0.328	0.292	0.117834	0.000125699	1	2
ZC3HAV1	0.404	0.432	0.00787341	0.000171139	1	2
HNRNPA1	0.721	0.718	0.0783266	0.00018994	1	2
BOD1L1	0.274	0.253	0.0778896	0.000256206	1	2
CHD2	0.482	0.487	0.0629965	0.000262659	1	2
HNRNPA2B1	0.816	0.81	0.00108658	0.000321652	1	2
PLIN2	0.35	0.315	0.157633	0.000366946	1	2
RESF1	0.324	0.294	0.11413	0.000440353	1	2
JUN	0.773	0.729	0.0568361	0.000453587	1	2
YPEL5	0.615	0.624	0.0238287	0.000624368	1	2
SON	0.637	0.662	0.0155889	0.000642414	1	2
ADGRE5	0.475	0.465	0.0497384	0.00076657	1	2
SMAP2	0.317	0.305	0.07953	0.000836947	1	2
S100A11	0.747	0.727	0.0365376	0.00210795	1	2
BCL11B	0.439	0.399	0.0326905	0.0024518	1	2
DUSP1	0.571	0.568	0.132195	0.00498967	1	2
CNOT6L	0.525	0.524	0.0604385	0.00872498	1	2
CCL5	0.959	0.619	0.116886	3.03395e-145	1.11045e-140	3
GZMK	0.602	0.202	0.948715	1.30383e-124	4.77216e-120	3
CXCR4	0.841	0.577	0.680089	5.58769e-80	2.04515e-75	3
GZMM	0.553	0.237	0.681879	2.59226e-79	9.48792e-75	3
XCL2	0.406	0.122	1.01905	8.05494e-76	2.94819e-71	3
MALAT1	1	0.996	0.239453	1.27792e-74	4.67733e-70	3
DUSP2	0.818	0.562	0.549033	1.81521e-64	6.64385e-60	3
BTG1	0.965	0.877	0.44519	7.92845e-63	2.90189e-58	3
CALM1	0.955	0.877	0.391963	1.05207e-62	3.85067e-58	3
RPS27	0.988	0.979	0.280406	3.96457e-62	1.45107e-57	3
CD8A	0.523	0.231	0.619815	5.96005e-61	2.18144e-56	3
JUND	0.987	0.953	0.393597	4.61916e-60	1.69066e-55	3
CCL4	0.626	0.336	0.983242	4.74233e-60	1.73574e-55	3
ZFP36L2	0.869	0.673	0.559737	6.0201e-60	2.20342e-55	3
RPS29	0.981	0.964	0.289509	9.16096e-60	3.353e-55	3
TUBA4A	0.603	0.377	0.704844	2.93441e-59	1.07403e-54	3
KLRK1	0.555	0.263	0.525483	2.93953e-59	1.0759e-54	3
MT-ND1	0.992	0.963	0.29946	8.53396e-56	3.12351e-51	3
PTPRC	0.933	0.807	0.414831	2.20653e-54	8.07611e-50	3
PIK3R1	0.558	0.345	0.640405	1.77648e-50	6.50209e-46	3
YPEL5	0.799	0.577	0.490184	1.84029e-50	6.73566e-46	3
LYAR	0.288	0.095	0.558323	4.60794e-50	1.68655e-45	3
PPP2R5C	0.691	0.468	0.494189	3.77421e-48	1.3814e-43	3
EIF1	0.988	0.973	0.322563	6.20356e-48	2.27057e-43	3
TUBB4B	0.675	0.493	0.545864	1.57013e-47	5.74685e-43	3
TMSB4X	0.992	0.973	0.112023	4.39714e-46	1.6094e-41	3
ARL4C	0.699	0.463	0.512099	7.52249e-46	2.75331e-41	3
XCL1	0.276	0.085	0.867593	3.69972e-45	1.35414e-40	3
MT-CO3	0.997	0.982	0.253124	2.62931e-44	9.62353e-40	3
CST7	0.696	0.491	0.52122	2.86721e-44	1.04943e-39	3
CD44	0.806	0.578	0.376726	6.20475e-43	2.271e-38	3
ANXA1	0.837	0.619	0.307972	1.20334e-42	4.40433e-38	3
SRSF2	0.755	0.602	0.445058	2.45691e-42	8.99255e-38	3
MT-CYB	0.988	0.973	0.25419	3.38551e-42	1.23913e-37	3
LMNA	0.671	0.438	0.201117	7.25817e-42	2.65656e-37	3
EZR	0.8	0.646	0.466666	9.67413e-42	3.54083e-37	3
MT-ND2	0.983	0.944	0.271295	5.99655e-41	2.1948e-36	3
EEF1A1	0.987	0.982	0.0588912	4.72989e-40	1.73119e-35	3
FYN	0.577	0.377	0.468838	2.00822e-39	7.3503e-35	3
RGCC	0.719	0.52	0.537534	4.83829e-39	1.77086e-34	3
RUNX3	0.689	0.484	0.475634	5.27909e-39	1.9322e-34	3
UBE2S	0.69	0.505	0.491103	3.74986e-38	1.37249e-33	3
MT-ND3	0.997	0.975	0.188903	7.41818e-38	2.71513e-33	3
RPL38	0.937	0.892	0.221002	1.94692e-37	7.12592e-33	3
TC2N	0.274	0.104	0.478716	6.5123e-37	2.38357e-32	3
KLF2	0.45	0.263	0.718159	6.85091e-37	2.5075e-32	3
RPL23A	0.962	0.935	0.261966	1.61335e-36	5.90502e-32	3
RPL41	0.991	0.984	0.226678	1.97123e-36	7.2149e-32	3
METRNL	0.648	0.468	0.500168	4.29772e-36	1.57301e-31	3
TSC22D3	0.747	0.548	0.482877	6.39009e-36	2.33884e-31	3
RPL3	0.965	0.935	0.210609	4.34732e-35	1.59116e-30	3
RPS12	0.983	0.965	0.183687	7.00355e-35	2.56337e-30	3
RPL39	0.983	0.963	0.117076	3.78594e-34	1.38569e-29	3
ZFP36	0.759	0.575	0.416646	7.08894e-34	2.59462e-29	3
RPL27A	0.965	0.931	0.223442	3.07132e-33	1.12414e-28	3
RPS21	0.961	0.935	0.203838	1.11861e-32	4.09421e-28	3
RPS3	0.961	0.949	0.225118	2.41886e-32	8.85326e-28	3
YBX3	0.35	0.175	0.53355	2.44305e-32	8.94182e-28	3
MT-ATP6	0.994	0.987	0.144915	4.71337e-32	1.72514e-27	3
SRSF5	0.756	0.638	0.357446	5.7515e-32	2.10511e-27	3
PARP8	0.382	0.21	0.426991	4.74597e-31	1.73707e-26	3
RPLP2	0.961	0.938	0.201211	6.87638e-31	2.51682e-26	3
RPS28	0.975	0.962	0.167	2.67978e-30	9.80825e-26	3
CD8B	0.332	0.155	0.370505	3.56816e-30	1.30598e-25	3
TENT5C	0.376	0.203	0.450832	1.49657e-28	5.4776e-24	3
TGFB1	0.543	0.373	0.419963	3.659e-28	1.33923e-23	3
YWHAZ	0.836	0.74	0.31039	3.69224e-28	1.3514e-23	3
KLF6	0.838	0.691	0.434476	8.29648e-28	3.03659e-23	3
STAT4	0.419	0.243	0.406791	1.58865e-27	5.81461e-23	3
AKNA	0.381	0.221	0.439609	1.59982e-27	5.85549e-23	3
MYADM	0.587	0.412	0.442154	1.97867e-27	7.24214e-23	3
TUBB2A	0.327	0.166	0.446562	2.31956e-27	8.48981e-23	3
RPL28	0.985	0.977	0.205838	2.65426e-27	9.71485e-23	3
PNRC1	0.858	0.737	0.315772	2.85976e-27	1.0467e-22	3
RPL30	0.972	0.956	0.133809	9.7632e-27	3.57343e-22	3
BRD2	0.594	0.433	0.394386	2.54537e-26	9.3163e-22	3
CD3D	0.72	0.575	0.00721237	6.10134e-26	2.23315e-21	3
ADGRE5	0.611	0.431	0.375535	1.14958e-25	4.20756e-21	3
RNF19A	0.571	0.417	0.441427	1.96452e-25	7.19033e-21	3
SRSF7	0.879	0.766	0.282554	3.48052e-25	1.27391e-20	3
S100A10	0.776	0.655	0.342289	1.14946e-24	4.20715e-20	3
TRGC2	0.316	0.157	0.349422	1.41898e-24	5.1936e-20	3
EIF4A1	0.819	0.711	0.294557	1.77508e-24	6.49698e-20	3
CALM2	0.819	0.712	0.304193	3.17683e-24	1.16275e-19	3
GABARAPL1	0.515	0.355	0.376413	7.23203e-24	2.64699e-19	3
GPR183	0.478	0.294	0.345261	7.39607e-24	2.70703e-19	3
PABPC1	0.845	0.725	0.298172	1.33541e-23	4.88774e-19	3
FOS	0.693	0.514	0.4176	1.65728e-23	6.06579e-19	3
GZMH	0.363	0.208	0.249565	1.8045e-23	6.60466e-19	3
VIM	0.921	0.84	0.200546	2.57544e-23	9.42636e-19	3
IL7R	0.469	0.307	0.140563	3.42994e-23	1.25539e-18	3
SRGN	0.945	0.905	0.147615	4.46023e-23	1.63249e-18	3
CNOT6L	0.652	0.492	0.343207	8.64324e-23	3.16351e-18	3
RPS14	0.969	0.96	0.159285	8.69136e-23	3.18112e-18	3
BCL11B	0.553	0.373	0.3603	1.14136e-22	4.17749e-18	3
RPL36	0.969	0.94	0.122994	1.50296e-22	5.50098e-18	3
PTGDS	0.342	0.182	0.448072	1.99316e-22	7.29516e-18	3
HLA-B	0.982	0.943	0.100088	2.42244e-22	8.86636e-18	3
RPL34	0.975	0.956	0.0134319	2.62385e-22	9.60355e-18	3
HCST	0.783	0.638	0.287939	3.72446e-22	1.36319e-17	3
S100A8	0.339	0.183	0.369605	4.07122e-22	1.49011e-17	3
SLC38A1	0.494	0.338	0.353725	4.36354e-22	1.5971e-17	3
FUS	0.684	0.589	0.357653	1.58223e-21	5.7911e-17	3
MT-CO1	0.998	0.984	0.128996	2.22217e-21	8.13335e-17	3
TAGLN	0.287	0.143	0.387628	2.64534e-21	9.68221e-17	3
DDX5	0.944	0.901	0.232409	3.05019e-21	1.1164e-16	3
KRT13	0.253	0.117	0.374942	3.51262e-21	1.28565e-16	3
SYTL3	0.404	0.268	0.370982	1.06801e-20	3.90902e-16	3
REL	0.656	0.495	0.336217	1.66577e-20	6.09688e-16	3
S100A9	0.358	0.213	0.314685	2.00849e-20	7.35126e-16	3
LIME1	0.381	0.229	0.351723	2.79376e-20	1.02254e-15	3
RPL13	0.987	0.981	0.113869	2.42638e-19	8.88081e-15	3
TUBA1A	0.624	0.502	0.0474135	3.01173e-19	1.10232e-14	3
DDX3X	0.804	0.702	0.309786	3.49447e-19	1.27901e-14	3
GNG2	0.445	0.32	0.353423	4.37792e-19	1.60236e-14	3
AHNAK	0.62	0.459	0.28505	4.5593e-19	1.66875e-14	3
RPS15A	0.969	0.966	0.134027	6.16244e-19	2.25551e-14	3
JUNB	0.852	0.719	0.277969	1.33041e-18	4.86944e-14	3
HIST1H4C	0.542	0.408	0.351485	3.42326e-18	1.25295e-13	3
FOSB	0.693	0.559	0.401619	5.96695e-18	2.18396e-13	3
PDCD4	0.578	0.46	0.311331	9.2566e-18	3.38801e-13	3
EML4	0.529	0.373	0.30933	2.89039e-17	1.05791e-12	3
IER2	0.657	0.524	0.318872	1.2061e-16	4.41443e-12	3
TLE4	0.319	0.196	0.287747	2.18638e-16	8.00237e-12	3
ARAP2	0.325	0.194	0.33441	2.99648e-16	1.09674e-11	3
RBM38	0.278	0.175	0.305931	3.03092e-16	1.10935e-11	3
FLNA	0.418	0.309	0.28532	4.21627e-16	1.5432e-11	3
ZFAS1	0.745	0.64	0.27675	7.71154e-16	2.8225e-11	3
TNFAIP3	0.766	0.636	0.310667	8.96706e-16	3.28203e-11	3
CRYBG1	0.252	0.142	0.2871	1.53427e-15	5.61558e-11	3
RPL14	0.94	0.926	0.132861	1.96967e-15	7.20919e-11	3
MT-CO2	0.994	0.984	0.0592527	2.90693e-15	1.06396e-10	3
MT-ND4	0.991	0.977	0.0225557	4.6474e-15	1.70099e-10	3
SNHG12	0.295	0.184	0.337374	5.19653e-15	1.90198e-10	3
MCL1	0.734	0.674	0.254407	7.57408e-15	2.77219e-10	3
SH2D1A	0.298	0.182	0.345376	1.34434e-14	4.92041e-10	3
RPS2	0.971	0.963	0.0869796	1.42342e-14	5.20987e-10	3
LINC-PINT	0.667	0.526	0.200435	1.42886e-14	5.22977e-10	3
RPL10	0.988	0.977	0.111489	1.60317e-14	5.86775e-10	3
CEMIP2	0.472	0.345	0.315448	1.82696e-14	6.68687e-10	3
WIPF1	0.518	0.404	0.271534	2.14241e-14	7.84145e-10	3
HERPUD2	0.285	0.195	0.300502	2.3708e-14	8.67738e-10	3
IL32	0.838	0.728	0.0221435	2.80189e-14	1.02552e-09	3
HEXIM1	0.337	0.222	0.260803	4.15297e-14	1.52003e-09	3
SLPI	0.364	0.249	0.299802	4.51351e-14	1.65199e-09	3
PPP1R10	0.341	0.234	0.307999	5.09392e-14	1.86442e-09	3
RPL18A	0.972	0.958	0.0615393	5.86133e-14	2.14531e-09	3
AMD1	0.523	0.403	0.279479	6.08728e-14	2.22801e-09	3
RPL9	0.953	0.934	0.0778065	6.53395e-14	2.39149e-09	3
MARCKSL1	0.255	0.152	0.33685	6.65684e-14	2.43647e-09	3
PDE4B	0.468	0.333	0.265961	9.6053e-14	3.51564e-09	3
SKIL	0.412	0.289	0.301738	1.01063e-13	3.699e-09	3
AC044849.1	0.331	0.217	0.315945	1.02751e-13	3.7608e-09	3
POLR2A	0.368	0.26	0.315176	1.64087e-13	6.00575e-09	3
RPL17	0.967	0.956	0.0687881	1.80975e-13	6.62388e-09	3
CDC42SE2	0.567	0.463	0.262327	1.97175e-13	7.21681e-09	3
RPS25	0.97	0.933	0.125646	2.2902e-13	8.38238e-09	3
SLC2A3	0.584	0.459	0.290559	2.7154e-13	9.93864e-09	3
RPS16	0.951	0.933	0.134756	4.13502e-13	1.51346e-08	3
LITAF	0.457	0.339	0.279868	4.97696e-13	1.82162e-08	3
NR4A2	0.576	0.45	0.315423	5.72144e-13	2.09411e-08	3
RPL37	0.972	0.955	0.0237317	6.78891e-13	2.48481e-08	3
EMP3	0.578	0.485	0.049643	1.24851e-12	4.56967e-08	3
MIDN	0.421	0.307	0.262326	1.77269e-12	6.48822e-08	3
FAM177A1	0.598	0.486	0.268594	2.91449e-12	1.06673e-07	3
HECA	0.343	0.236	0.259461	3.22634e-12	1.18087e-07	3
CLEC2B	0.7	0.594	0.0179317	4.08695e-12	1.49587e-07	3
PTGER4	0.36	0.241	0.306216	4.75069e-12	1.7388e-07	3
TNFRSF1B	0.474	0.359	0.224273	4.97519e-12	1.82097e-07	3
SNHG16	0.289	0.184	0.271456	6.75553e-12	2.47259e-07	3
DENND4A	0.315	0.217	0.222369	1.41778e-11	5.18922e-07	3
BTG2	0.555	0.438	0.283323	1.67277e-11	6.1225e-07	3
RPL32	0.977	0.96	0.0162313	1.81404e-11	6.63958e-07	3
SMAD7	0.343	0.236	0.289263	2.07182e-11	7.58308e-07	3
CD3G	0.534	0.416	0.160349	2.41965e-11	8.85617e-07	3
S100A4	0.798	0.72	0.00244393	2.79537e-11	1.02313e-06	3
CBLB	0.329	0.215	0.26331	3.26352e-11	1.19448e-06	3
PITHD1	0.257	0.174	0.211867	3.92819e-11	1.43776e-06	3
CSRNP1	0.334	0.244	0.241562	4.34801e-11	1.59141e-06	3
ATM	0.267	0.198	0.277471	6.34186e-11	2.32118e-06	3
RPS6	0.969	0.945	0.0568327	6.52826e-11	2.38941e-06	3
ANKRD11	0.329	0.253	0.268086	6.81215e-11	2.49331e-06	3
SDCBP	0.508	0.452	0.00360058	1.46201e-10	5.35111e-06	3
RNF125	0.28	0.183	0.257372	2.36116e-10	8.64208e-06	3
PDE7A	0.279	0.19	0.225861	2.39381e-10	8.76157e-06	3
SLC38A2	0.535	0.431	0.246439	2.79767e-10	1.02398e-05	3
FOSL2	0.459	0.352	0.219277	3.32839e-10	1.21823e-05	3
ANXA2	0.461	0.357	0.204399	3.92022e-10	1.43484e-05	3
NIBAN1	0.284	0.186	0.263699	4.20112e-10	1.53765e-05	3
RPS24	0.981	0.965	0.115992	4.80815e-10	1.75983e-05	3
MT-ND5	0.942	0.884	0.145817	5.20814e-10	1.90623e-05	3
RPL36AL	0.831	0.814	0.1251	7.21383e-10	2.64033e-05	3
RPS9	0.958	0.941	0.0976387	1.06201e-09	3.88707e-05	3
ATP1A1	0.358	0.269	0.242406	1.13745e-09	4.16317e-05	3
CD55	0.377	0.269	0.258742	1.16777e-09	4.27415e-05	3
SF1	0.584	0.492	0.196941	1.18888e-09	4.35141e-05	3
DDX18	0.398	0.329	0.23928	1.29131e-09	4.72633e-05	3
TUBA1B	0.684	0.582	0.174938	1.40753e-09	5.15172e-05	3
NAA50	0.322	0.244	0.232917	1.6391e-09	5.99927e-05	3
BCLAF1	0.485	0.388	0.224318	2.38103e-09	8.71479e-05	3
GLIPR1	0.381	0.284	0.201755	3.02552e-09	0.000110737	3
RALGAPA1	0.341	0.248	0.204821	4.36879e-09	0.000159902	3
HNRNPA0	0.316	0.265	0.20242	4.52602e-09	0.000165657	3
MBP	0.352	0.282	0.245045	4.57865e-09	0.000167583	3
GADD45B	0.521	0.405	0.253349	4.78763e-09	0.000175232	3
JOSD1	0.411	0.343	0.209939	5.7022e-09	0.000208706	3
NASP	0.51	0.414	0.213145	5.85045e-09	0.000214132	3
DSTN	0.347	0.282	0.223759	5.97415e-09	0.00021866	3
SKP1	0.71	0.651	0.183552	6.41384e-09	0.000234753	3
MBNL1	0.662	0.577	0.209696	6.63591e-09	0.000242881	3
RPS23	0.966	0.954	0.0351057	6.72266e-09	0.000246056	3
LEPROTL1	0.647	0.546	0.186916	7.70498e-09	0.00028201	3
CRIP1	0.875	0.817	0.233376	7.94778e-09	0.000290897	3
RPL35A	0.964	0.937	0.0826285	8.176e-09	0.00029925	3
CCNL1	0.637	0.535	0.193025	1.07021e-08	0.000391709	3
RSRP1	0.586	0.487	0.219089	1.16676e-08	0.000427047	3
RPL13A	0.957	0.927	0.0651217	1.28634e-08	0.000470813	3
TOB1	0.347	0.28	0.271359	1.38762e-08	0.000507881	3
CD69	0.589	0.48	0.225104	1.40595e-08	0.00051459	3
ALG13	0.284	0.226	0.088384	1.58712e-08	0.000580902	3
SERTAD1	0.371	0.288	0.253099	2.16287e-08	0.000791633	3
HNRNPUL1	0.32	0.271	0.188745	2.2066e-08	0.000807636	3
DDX24	0.762	0.693	0.186698	2.64722e-08	0.000968909	3
ATF7IP	0.312	0.239	0.233135	2.79241e-08	0.00102205	3
RORA	0.372	0.308	0.033557	3.11841e-08	0.00114137	3
HNRNPAB	0.483	0.411	0.208253	4.48518e-08	0.00164162	3
MT-ND4L	0.648	0.558	0.142834	5.6605e-08	0.0020718	3
NPM1	0.855	0.795	0.150612	6.13353e-08	0.00224493	3
UTRN	0.319	0.239	0.21639	8.22608e-08	0.00301083	3
IFNG	0.345	0.254	0.113174	8.24068e-08	0.00301617	3
GAS5	0.584	0.511	0.198662	9.79794e-08	0.00358614	3
HSPA5	0.565	0.474	0.168064	1.0664e-07	0.00390314	3
AC016831.5	0.287	0.21	0.183468	1.08663e-07	0.00397719	3
ZEB2	0.351	0.259	0.265698	1.14155e-07	0.00417817	3
IVNS1ABP	0.412	0.326	0.202189	1.21097e-07	0.00443227	3
CITED2	0.28	0.205	0.280637	1.21167e-07	0.00443484	3
AL627171.2	0.278	0.212	0.249153	1.45349e-07	0.00531992	3
USP36	0.268	0.189	0.194429	1.60021e-07	0.00585692	3
KTN1	0.475	0.403	0.207003	1.62582e-07	0.00595066	3
AC245297.3	0.298	0.218	0.211353	1.64769e-07	0.00603069	3
ITGB2	0.336	0.258	0.144461	1.7926e-07	0.00656111	3
PCED1B-AS1	0.429	0.369	0.064561	1.9694e-07	0.00720819	3
RPS10	0.9	0.866	0.101498	2.38255e-07	0.00872039	3
CREM	0.784	0.718	0.161179	2.45636e-07	0.00899051	3
NSMCE3	0.287	0.214	0.153273	3.1543e-07	0.0115451	3
IQGAP2	0.269	0.201	0.170068	4.52735e-07	0.0165706	3
RPL26	0.977	0.957	0.029058	5.13611e-07	0.0187987	3
TIPARP	0.333	0.253	0.205994	5.40358e-07	0.0197776	3
RESF1	0.352	0.288	0.180426	5.67818e-07	0.0207827	3
ARL4A	0.345	0.283	0.223209	6.04341e-07	0.0221195	3
EIF4A3	0.422	0.344	0.10491	6.08768e-07	0.0222815	3
RPS18	0.98	0.97	0.0729387	6.24531e-07	0.0228585	3
H3F3B	0.983	0.958	0.164914	6.27176e-07	0.0229553	3
RPS7	0.961	0.939	0.0763626	7.2558e-07	0.026557	3
ODC1	0.296	0.273	0.171048	7.37126e-07	0.0269796	3
ARHGDIA	0.354	0.311	0.154401	7.37861e-07	0.0270065	3
KLF13	0.254	0.21	0.103915	7.75239e-07	0.0283745	3
SYAP1	0.467	0.412	0.0875889	7.84068e-07	0.0286977	3
TAGAP	0.312	0.241	0.257247	7.96755e-07	0.029162	3
SON	0.714	0.641	0.133291	7.98859e-07	0.0292391	3
IL10RA	0.298	0.217	0.179776	8.00838e-07	0.0293115	3
TRBC2	0.568	0.473	0.13919	9.25346e-07	0.0338686	3
NEU1	0.368	0.284	0.257093	9.79279e-07	0.0358426	3
C9orf78	0.353	0.288	0.194954	1.07469e-06	0.0393347	3
HLA-F	0.508	0.422	0.182469	1.24231e-06	0.0454698	3
AC058791.1	0.391	0.3	0.189602	1.4582e-06	0.0533714	3
TAGLN2	0.565	0.504	0.159131	1.47561e-06	0.0540088	3
SPOCK2	0.358	0.276	0.120353	1.53215e-06	0.0560782	3
ARIH1	0.33	0.272	0.143134	1.66403e-06	0.0609052	3
KDM6B	0.456	0.364	0.136048	1.6811e-06	0.0615301	3
PDE4D	0.311	0.245	0.114036	1.76759e-06	0.0646955	3
SRSF3	0.675	0.609	0.169533	2.24747e-06	0.0822595	3
NR4A3	0.259	0.186	0.169532	2.34301e-06	0.0857563	3
ORAI1	0.291	0.221	0.181479	2.5349e-06	0.0927799	3
PTMA	0.987	0.979	0.0925279	3.16958e-06	0.11601	3
TSPYL2	0.496	0.432	0.225764	3.21394e-06	0.117634	3
WNK1	0.397	0.345	0.168074	3.23757e-06	0.118498	3
IDS	0.571	0.482	0.17963	3.43738e-06	0.125811	3
ARF4	0.343	0.302	0.0803612	3.46015e-06	0.126645	3
EIF4G2	0.617	0.552	0.121877	3.47304e-06	0.127117	3
CD3E	0.605	0.513	0.147323	3.58083e-06	0.131062	3
IRF1	0.52	0.453	0.166171	3.89624e-06	0.142606	3
DDX6	0.39	0.316	0.17067	4.36763e-06	0.15986	3
PNRC2	0.361	0.299	0.149273	4.99957e-06	0.182989	3
NOP56	0.299	0.254	0.163951	5.36056e-06	0.196202	3
ATP2B1	0.344	0.269	0.192126	5.68364e-06	0.208027	3
RBM3	0.454	0.39	0.170263	7.69654e-06	0.281701	3
GTF2B	0.286	0.23	0.174558	8.63981e-06	0.316226	3
ARHGDIB	0.698	0.653	0.148382	9.00846e-06	0.329719	3
EMB	0.355	0.294	0.161498	1.03292e-05	0.37806	3
RPL35	0.947	0.928	0.0971605	1.03596e-05	0.379172	3
WSB1	0.439	0.401	0.0642261	1.06103e-05	0.388346	3
ISCA1	0.37	0.293	0.179894	1.0665e-05	0.390351	3
PPP4R3A	0.287	0.248	0.153903	1.14119e-05	0.417686	3
HLA-E	0.893	0.833	0.108255	1.3325e-05	0.487708	3
PPIA	0.788	0.757	0.117986	1.68799e-05	0.617821	3
EIF4A2	0.661	0.602	0.16859	1.73675e-05	0.635669	3
CYTH1	0.286	0.223	0.168183	1.78537e-05	0.653462	3
HNRNPH1	0.588	0.539	0.171566	1.85372e-05	0.678479	3
NFE2L2	0.413	0.355	0.136656	1.98622e-05	0.726975	3
PMEPA1	0.257	0.194	0.185141	2.0182e-05	0.738681	3
APBB1IP	0.285	0.245	0.163213	2.07898e-05	0.760928	3
MRFAP1	0.347	0.304	0.0834952	2.12577e-05	0.778053	3
MYH9	0.432	0.378	0.151885	2.39402e-05	0.876234	3
NCL	0.714	0.675	0.126091	2.4103e-05	0.882194	3
RPL31	0.818	0.768	0.0209708	2.69405e-05	0.986049	3
HNRNPDL	0.681	0.633	0.144332	2.90484e-05	1	3
RPS5	0.906	0.881	0.0938057	2.90924e-05	1	3
SARAF	0.753	0.707	0.136808	3.1892e-05	1	3
PPP1CB	0.566	0.509	0.157788	3.27917e-05	1	3
PLP2	0.364	0.328	0.130936	3.63394e-05	1	3
KMT2E	0.556	0.495	0.158505	3.64918e-05	1	3
ITGA4	0.339	0.266	0.158832	4.05921e-05	1	3
DNAJA2	0.272	0.241	0.0911643	4.26602e-05	1	3
SNHG6	0.584	0.536	0.141411	4.43105e-05	1	3
SERINC1	0.322	0.282	0.117193	4.5483e-05	1	3
RPL27	0.915	0.892	0.099461	4.66523e-05	1	3
ARHGAP9	0.278	0.233	0.0793791	4.71675e-05	1	3
N4BP1	0.286	0.235	0.166763	5.00631e-05	1	3
SEPTIN9	0.297	0.25	0.143868	5.07093e-05	1	3
DHX36	0.436	0.392	0.148251	5.71714e-05	1	3
EIF5B	0.337	0.3	0.144293	5.91624e-05	1	3
PTPN22	0.497	0.435	0.0957889	6.03259e-05	1	3
TNRC6B	0.336	0.289	0.144027	6.39435e-05	1	3
TRAM1	0.252	0.234	0.101771	6.42477e-05	1	3
REX1BD	0.309	0.318	0.00854762	6.82436e-05	1	3
CD164	0.32	0.294	0.0583762	6.8582e-05	1	3
GLS	0.512	0.45	0.11024	6.92494e-05	1	3
STK17B	0.683	0.617	0.139063	7.2447e-05	1	3
ARF6	0.499	0.438	0.14659	7.92274e-05	1	3
TOMM7	0.799	0.737	0.106925	8.43172e-05	1	3
SFPQ	0.656	0.589	0.143252	8.81904e-05	1	3
CYCS	0.635	0.598	0.0043248	0.000109377	1	3
STK4	0.687	0.614	0.0772331	0.000113196	1	3
EIF3J	0.354	0.315	0.0850181	0.000115631	1	3
ATP6V0C	0.513	0.484	0.102311	0.000127079	1	3
IFITM1	0.35	0.295	0.162994	0.000136678	1	3
CLEC2D	0.521	0.465	0.128314	0.000152119	1	3
BBX	0.27	0.234	0.105234	0.000171952	1	3
N4BP2L2	0.522	0.465	0.133558	0.000180996	1	3
YME1L1	0.352	0.319	0.137345	0.000182452	1	3
TTC3	0.256	0.235	0.0579634	0.000191287	1	3
TOP1	0.446	0.402	0.129653	0.000192909	1	3
RPL6	0.94	0.922	0.000920639	0.000200847	1	3
H2AFX	0.268	0.216	0.14307	0.000201265	1	3
VPS37B	0.344	0.277	0.118987	0.000202409	1	3
GUK1	0.571	0.534	0.127879	0.000207548	1	3
RBM25	0.489	0.46	0.120349	0.000207893	1	3
MT2A	0.566	0.533	0.289604	0.000218756	1	3
RPL36A	0.913	0.88	0.0403341	0.000234287	1	3
SIK3	0.254	0.194	0.155698	0.000234392	1	3
POLR2L	0.49	0.44	0.130674	0.000250874	1	3
ARID4B	0.498	0.478	0.119212	0.000255107	1	3
FAM49B	0.295	0.251	0.118517	0.000272212	1	3
CHMP1B	0.268	0.22	0.158354	0.000274779	1	3
MORF4L1	0.545	0.501	0.129804	0.00028529	1	3
FAM133B	0.414	0.366	0.116902	0.000309012	1	3
ABHD17A	0.362	0.316	0.140263	0.000331039	1	3
LIMD2	0.318	0.299	0.0880458	0.000385791	1	3
LBH	0.364	0.299	0.158866	0.000386362	1	3
ZFP36L1	0.578	0.533	0.175025	0.000390909	1	3
LDHA	0.614	0.569	0.142836	0.000409063	1	3
VPS13C	0.291	0.309	0.0155253	0.000415113	1	3
MAGOH	0.327	0.318	0.0367115	0.000420006	1	3
ARF1	0.421	0.395	0.0956637	0.000431014	1	3
BRAF	0.26	0.229	0.14392	0.000433023	1	3
RAD21	0.299	0.313	0.0375076	0.0004433	1	3
RBMX	0.362	0.318	0.117242	0.000496639	1	3
DUSP1	0.617	0.556	0.0742802	0.000504484	1	3
CAPZA1	0.416	0.372	0.106924	0.000512266	1	3
IK	0.316	0.331	0.00110608	0.000517487	1	3
RPS15	0.966	0.958	0.0618218	0.00053982	1	3
FYB1	0.508	0.468	0.00771415	0.000546047	1	3
RBM8A	0.624	0.599	0.0268519	0.00056213	1	3
EFHD2	0.342	0.295	0.145909	0.000600418	1	3
KAT6A	0.298	0.244	0.141993	0.000630848	1	3
B4GALT1	0.313	0.278	0.126741	0.000637723	1	3
FNBP1	0.479	0.42	0.12471	0.000644057	1	3
RPL7A	0.964	0.944	0.0592863	0.000659038	1	3
RPS3A	0.96	0.951	0.0205138	0.000709631	1	3
G3BP1	0.284	0.277	0.0540151	0.000719486	1	3
SRSF10	0.371	0.333	0.0786889	0.000731174	1	3
CD99	0.554	0.502	0.0949608	0.00076894	1	3
PRPF4B	0.364	0.312	0.1456	0.000781376	1	3
ARID5A	0.299	0.237	0.13028	0.000786478	1	3
SRRM1	0.577	0.512	0.128925	0.000805691	1	3
STOM	0.264	0.204	0.159911	0.000815912	1	3
SF3B5	0.395	0.38	0.0485623	0.000920584	1	3
ATF4	0.351	0.302	0.140671	0.000955925	1	3
CCNH	0.342	0.301	0.126197	0.000987567	1	3
MKNK2	0.287	0.258	0.131038	0.000996035	1	3
CLDND1	0.256	0.243	0.0910608	0.00112167	1	3
MGST3	0.304	0.28	0.0932505	0.00112532	1	3
ETF1	0.283	0.273	0.0183861	0.00118666	1	3
EIF3G	0.355	0.348	0.0876092	0.00122121	1	3
USP16	0.257	0.236	0.0229048	0.00131566	1	3
GNAI3	0.321	0.282	0.0901802	0.00135747	1	3
PAIP2	0.451	0.429	0.0651434	0.00135952	1	3
UBE2A	0.365	0.318	0.087257	0.00149773	1	3
CD81	0.595	0.536	0.0980738	0.00151941	1	3
GTF3A	0.268	0.278	0.0231643	0.00152381	1	3
CSNK1D	0.254	0.21	0.119317	0.00166184	1	3
WBP11	0.256	0.207	0.114782	0.00175226	1	3
RPS27A	0.976	0.968	0.00599526	0.00176394	1	3
ADAR	0.255	0.239	0.0399467	0.00177984	1	3
TMF1	0.311	0.285	0.088472	0.00179217	1	3
AKIRIN1	0.332	0.297	0.129086	0.00179871	1	3
AC020916.1	0.362	0.305	0.146183	0.00185876	1	3
SMCHD1	0.422	0.406	0.0266401	0.00185989	1	3
EIF4B	0.352	0.33	0.0726109	0.00187486	1	3
SAR1A	0.288	0.231	0.130172	0.00189488	1	3
ATP1B3	0.589	0.52	0.128093	0.00202989	1	3
ARHGEF1	0.289	0.249	0.13315	0.00206818	1	3
RHOH	0.344	0.324	0.109988	0.0020864	1	3
PRPF38B	0.459	0.401	0.143865	0.00212288	1	3
RAP1B	0.492	0.479	0.0775312	0.00224999	1	3
LINC01871	0.358	0.315	0.149404	0.00225644	1	3
OGT	0.252	0.217	0.0758077	0.00239904	1	3
TUBA1C	0.286	0.261	0.12012	0.00245466	1	3
FAU	0.967	0.947	0.0408442	0.00247687	1	3
SMARCA5	0.396	0.37	0.0625482	0.00256756	1	3
MAP3K2	0.318	0.265	0.13719	0.00258722	1	3
UXT	0.395	0.353	0.120644	0.00260992	1	3
STRAP	0.275	0.276	0.0193812	0.00266289	1	3
CREBRF	0.279	0.243	0.118891	0.0027762	1	3
GPS2	0.252	0.222	0.110683	0.00279025	1	3
NDFIP1	0.296	0.258	0.115686	0.00282853	1	3
ZC3HAV1	0.467	0.414	0.145282	0.00284494	1	3
UQCRB	0.716	0.718	0.0556879	0.00287067	1	3
EVI2A	0.309	0.27	0.1255	0.0028845	1	3
SNHG5	0.498	0.444	0.146441	0.00299548	1	3
C12orf75	0.277	0.224	0.124465	0.00301736	1	3
SLC25A3	0.573	0.545	0.0342624	0.00307148	1	3
SLTM	0.326	0.306	0.0291057	0.00309208	1	3
DDX17	0.489	0.47	0.0248824	0.00322066	1	3
MECP2	0.262	0.227	0.111212	0.00333123	1	3
KLRD1	0.285	0.234	0.0903041	0.00334209	1	3
NDUFA6	0.325	0.3	0.104038	0.00343964	1	3
CDKN1A	0.361	0.331	0.089208	0.00349224	1	3
RBM39	0.785	0.742	0.0612276	0.00375151	1	3
STAG2	0.312	0.277	0.101516	0.00375546	1	3
BOD1L1	0.257	0.259	0.0367166	0.00376971	1	3
SMDT1	0.316	0.29	0.103021	0.00384852	1	3
MT-ND6	0.28	0.237	0.103537	0.003997	1	3
MED10	0.301	0.28	0.0775034	0.00402678	1	3
HLA-C	0.944	0.915	0.00641501	0.00407694	1	3
INTS6	0.257	0.236	0.0693647	0.00411469	1	3
PAFAH1B1	0.279	0.285	0.0171815	0.00438666	1	3
ISG20	0.437	0.395	0.145241	0.00444354	1	3
SF3B1	0.519	0.477	0.0955675	0.00483111	1	3
EEF2	0.631	0.58	0.0791602	0.0051738	1	3
MAPRE2	0.287	0.249	0.0883891	0.00523043	1	3
BUD31	0.336	0.328	0.0324001	0.00529619	1	3
LRRFIP1	0.552	0.516	0.0905406	0.00530812	1	3
CCSER2	0.31	0.268	0.134216	0.00538033	1	3
RPL10A	0.908	0.902	0.0365938	0.00541478	1	3
CFL1	0.851	0.818	0.00445072	0.00557246	1	3
SSB	0.317	0.284	0.0854058	0.00564962	1	3
RPL19	0.961	0.955	0.0453137	0.00574719	1	3
ATP6V1G1	0.498	0.477	0.0463196	0.00595198	1	3
IER5L	0.3	0.245	0.126131	0.00597656	1	3
RSRC2	0.522	0.47	0.109661	0.00617403	1	3
TMA7	0.699	0.699	0.0653221	0.00640372	1	3
GSPT1	0.393	0.357	0.0889156	0.00659058	1	3
TRA2A	0.386	0.339	0.0816202	0.00678123	1	3
LUC7L3	0.305	0.314	0.0350986	0.00686295	1	3
CDC37	0.281	0.301	0.0252534	0.00690582	1	3
UBE2L3	0.258	0.272	0.00256305	0.00719406	1	3
HNRNPM	0.347	0.363	0.00707815	0.00727625	1	3
CNBP	0.481	0.457	0.0650804	0.00736176	1	3
[truncated: 3,976 more rows]
